# Supplementary material for: α2-COP is involved in early secretory traffic in Arabidopsis and is required for plant growth
Source: J Exp Bot. 2016 Dec 26;68(3):391–401. doi: 10.1093/jxb/erw446 (PMC5441910; doi:10.1093/jxb/erw446)
Supplement: Supplementary Data [file erw446_Supplementary_Data.zip]

Archive with 5 entries (5 files):
- Supplementary_Table_S6.xlsx
- Supplementary_Tables_S1_S4_S5.pdf
- Supplementary_Table_S3.xlsx
- Supplementary_Figures_S1_S8.pdf
- Supplementary_Table_S2.xlsx
