# Supplementary material for: α2-COP is involved in early secretory traffic in Arabidopsis and is required for plant growth
Source: J Exp Bot. 2016 Dec 26;68(3):391–401. doi: 10.1093/jxb/erw446 (PMC5441910; doi:10.1093/jxb/erw446)
Supplement: Supplementary Data [file erw446_Supplementary_Data.zip › Supplementary_Table_S2.xlsx]

## Sheet: Hoja1
Supplementary Table S2 (Gimeno-Ferrer et al.). List of upregulated genes in the a2-cop-3 mutant.
AGI code	Gene symbol		Agilent ProbeName	Ratio (Log2)		Gene annotation
AT3G44870			A_84_P18492	7.12801		S-adenosyl-L-methionine-dependent methyltransferases superfamily protein S-adenosyl-L-methionine-dependent methyltransferases superfamily protein; FUNCTIONS IN: S-adenosylmethionine-dependent methyltransferase activity, methyltransferase activity; INVOLVED IN: biological_process unknown; LOCATED IN: cellular_component unknown; CONTAINS InterPro DOMAIN/s: SAM dependent carboxyl methyltransferase (…
AT2G24850	TAT, TAT3		A_84_P10609	7.0075		tyrosine aminotransferase 3 Encodes a tyrosine aminotransferase that is responsive to treatment with jasmonic acid. tyrosine aminotransferase 3 (TAT3); CONTAINS InterPro DOMAIN/s: 1-aminocyclopropane-1-carboxylate synthase (InterPro:IPR001176), Aminotransferase, class I/classII (InterPro:IPR004839), Pyridoxal phosphate-dependent transferase, major domain (InterPro:IPR015424), Tyrosine transaminas…
AT3G44860	FAMT		A_84_P813757	6.77545		farnesoic acid carboxyl-O-methyltransferase Encodes a farnesoic acid carboxyl-O-methyltransferase. farnesoic acid carboxyl-O-methyltransferase (FAMT); FUNCTIONS IN: S-adenosylmethionine-dependent methyltransferase activity, farnesoic acid O-methyltransferase activity; INVOLVED IN: biological_process unknown; LOCATED IN: cellular_component unknown; EXPRESSED IN: leaf; EXPRESSED DURING: seedling gr…
AT1G18830			A_84_P550637	6.60491		Transducin/WD40 repeat-like superfamily protein Transducin/WD40 repeat-like superfamily protein; FUNCTIONS IN: nucleotide binding; LOCATED IN: endomembrane system; CONTAINS InterPro DOMAIN/s: WD40 repeat 2 (InterPro:IPR019782), WD40 repeat, conserved site (InterPro:IPR019775), WD40 repeat (InterPro:IPR001680), WD40 repeat-like-containing domain (InterPro:IPR011046), WD40-repeat-containing domain …
AT1G33960	AIG1		A_84_P23754	5.07454		P-loop containing nucleoside triphosphate hydrolases superfamily protein Identified as a gene that is induced by avirulence gene avrRpt2 and RPS2 after infection with Pseudomonas syringae pv maculicola strain ES4326 carrying avrRpt2 AVRRPT2-INDUCED GENE 1 (AIG1); FUNCTIONS IN: GTP binding; INVOLVED IN: response to bacterium; EXPRESSED IN: 11 plant structures; EXPRESSED DURING: 8 growth stages; CO…
AT1G09080	BIP3		A_84_P788781	4.67263		Heat shock protein 70 (Hsp 70) family protein BIP3; FUNCTIONS IN: ATP binding; INVOLVED IN: protein folding, response to heat, pollen tube growth; LOCATED IN: endoplasmic reticulum lumen; EXPRESSED IN: 10 plant structures; EXPRESSED DURING: 10 growth stages; CONTAINS InterPro DOMAIN/s: Heat shock protein 70, conserved site (InterPro:IPR018181), Heat shock protein Hsp70 (InterPro:IPR001023), Heat …
AT4G14365	XBAT34		A_84_P575998	4.48499		XB3 ortholog 4 in Arabidopsis thaliana XB3 ortholog 4 in Arabidopsis thaliana (XBAT34); FUNCTIONS IN: zinc ion binding; EXPRESSED IN: 22 plant structures; EXPRESSED DURING: 13 growth stages; CONTAINS InterPro DOMAIN/s: Zinc finger, RING-type (InterPro:IPR001841), Ankyrin repeat-containing domain (InterPro:IPR020683), Ankyrin repeat (InterPro:IPR002110); BEST Arabidopsis thaliana protein match is:…
AT4G11890			A_84_P827314	4.27142		Protein kinase superfamily protein Protein kinase superfamily protein; FUNCTIONS IN: protein serine/threonine kinase activity, protein kinase activity, kinase activity, ATP binding; INVOLVED IN: protein amino acid phosphorylation; EXPRESSED IN: 22 plant structures; EXPRESSED DURING: 11 growth stages; CONTAINS InterPro DOMAIN/s: Protein kinase, ATP binding site (InterPro:IPR017441), Protein kinase…
AT5G25260			A_84_P766473	4.18746		SPFH/Band 7/PHB domain-containing membrane-associated protein family SPFH/Band 7/PHB domain-containing membrane-associated protein family; FUNCTIONS IN: molecular_function unknown; INVOLVED IN: biological_process unknown; LOCATED IN: plasma membrane; EXPRESSED IN: cultured cell; CONTAINS InterPro DOMAIN/s: Band 7 protein (InterPro:IPR001107); BEST Arabidopsis thaliana protein match is: SPFH/Band …
AT5G52760			A_84_P249495	4.16748		Copper transport protein family Copper transport protein family; BEST Arabidopsis thaliana protein match is: Heavy metal transport/detoxification superfamily protein (TAIR:AT5G52750.1); Has 1807 Blast hits to 1807 proteins in 277 species: Archae - 0; Bacteria - 0; Metazoa - 736; Fungi - 347; Plants - 385; Viruses - 0; Other Eukaryotes - 339 (source: NCBI BLink).
AT4G30430	TET9		A_84_P22377	4.11048		tetraspanin9 Member of TETRASPANIN family tetraspanin9 (TET9); FUNCTIONS IN: molecular_function unknown; INVOLVED IN: aging; LOCATED IN: plasma membrane; EXPRESSED IN: 10 plant structures; EXPRESSED DURING: 4 anthesis, LP.10 ten leaves visible, C globular stage, petal differentiation and expansion stage; CONTAINS InterPro DOMAIN/s: Tetraspanin (InterPro:IPR018499), Tetraspanin, subgroup (InterPro…
AT1G19610	LCR78, PDF1.4		A_84_P199304	4.00138		Arabidopsis defensin-like protein Predicted to encode a PR (pathogenesis-related) protein. Belongs to the plant defensin (PDF) family with the following members: At1g75830/PDF1.1, At5g44420/PDF1.2a, At2g26020/PDF1.2b, At5g44430/PDF1.2c, At2g26010/PDF1.3, At1g19610/PDF1.4, At1g55010/PDF1.5, At2g02120/PDF2.1, At2g02100/PDF2.2, At2g02130/PDF2.3, At1g61070/PDF2.4, At5g63660/PDF2.5, At2g02140/PDF2.6, …
AT1G66920			A_84_P21948	3.52865		Protein kinase superfamily protein Protein kinase superfamily protein; FUNCTIONS IN: protein serine/threonine kinase activity, protein kinase activity, kinase activity, ATP binding; INVOLVED IN: protein amino acid phosphorylation; LOCATED IN: endomembrane system; CONTAINS InterPro DOMAIN/s: Protein kinase, ATP binding site (InterPro:IPR017441), Protein kinase, catalytic domain (InterPro:IPR000719…
AT5G33395			A_84_P767684	3.52814		transposable element gene CACTA-like transposase family (Ptta/En/Spm), has a 7.1e-27 P-value blast match to At5g59620.1/14-257 CACTA-like transposase family (Ptta/En/Spm) (CACTA-element) (Arabidopsis thaliana)
AT1G49570			A_84_P23433	3.47563		Peroxidase superfamily protein Peroxidase superfamily protein; FUNCTIONS IN: peroxidase activity, heme binding; INVOLVED IN: oxidation reduction, response to oxidative stress; LOCATED IN: endomembrane system; EXPRESSED IN: leaf lamina base, leaf whorl, hypocotyl, sepal, root; EXPRESSED DURING: 4 anthesis; CONTAINS InterPro DOMAIN/s: Haem peroxidase (InterPro:IPR010255), Plant peroxidase (InterPro…
AT2G41230	ORS1		A_84_P297904	3.47432		unknown protein; Has 75 Blast hits to 75 proteins in 8 species: Archae - 0; Bacteria - 0; Metazoa - 0; Fungi - 0; Plants - 75; Viruses - 0; Other Eukaryotes - 0 (source: NCBI BLink).
AT4G23220	CRK14		A_84_P288470	3.44468		cysteine-rich RLK (RECEPTOR-like protein kinase) 14 Encodes a cysteine-rich receptor-like protein kinase. cysteine-rich RLK (RECEPTOR-like protein kinase) 14 (CRK14); FUNCTIONS IN: kinase activity; INVOLVED IN: protein amino acid phosphorylation; LOCATED IN: cellular_component unknown; EXPRESSED IN: 14 plant structures; EXPRESSED DURING: 9 growth stages; CONTAINS InterPro DOMAIN/s: Protein kinase…
AT3G28310			A_84_P573228	3.42306		Protein of unknown function (DUF677) Protein of unknown function (DUF677); CONTAINS InterPro DOMAIN/s: Protein of unknown function DUF677 (InterPro:IPR007749); BEST Arabidopsis thaliana protein match is: Protein of unknown function (DUF677) (TAIR:AT3G28290.1); Has 57 Blast hits to 57 proteins in 3 species: Archae - 0; Bacteria - 0; Metazoa - 0; Fungi - 0; Plants - 57; Viruses - 0; Other Eukaryote…
AT5G18470			A_84_P15864	3.39736		Curculin-like (mannose-binding) lectin family protein Curculin-like (mannose-binding) lectin family protein; FUNCTIONS IN: sugar binding; INVOLVED IN: response to karrikin; LOCATED IN: plant-type cell wall; EXPRESSED IN: 22 plant structures; EXPRESSED DURING: 12 growth stages; CONTAINS InterPro DOMAIN/s: Curculin-like (mannose-binding) lectin (InterPro:IPR001480); BEST Arabidopsis thaliana protei…
AT2G43620			A_84_P15331	3.38323		Chitinase family protein Chitinase family protein; FUNCTIONS IN: chitin binding, chitinase activity; INVOLVED IN: response to salt stress; LOCATED IN: apoplast; EXPRESSED IN: 12 plant structures; EXPRESSED DURING: 11 growth stages; CONTAINS InterPro DOMAIN/s: Chitin-binding, type 1, conserved site (InterPro:IPR018371), Glycoside hydrolase, family 19 (InterPro:IPR016283), Chitin-binding, type 1 (I…
AT2G21400	SRS3		A_84_P250485	3.31868		SHI-related sequence3 A member of SHI gene family. Arabidopsis thaliana has ten members that encode proteins with a RING finger-like zinc finger motif. Despite being highly divergent in sequence, many of the SHI-related genes are partially redundant in function and synergistically promote gynoecium, stamen and leaf development in Arabidopsis. SHI-related sequence3 (SRS3); CONTAINS InterPro DOMAIN…
AT5G46050	PTR3		A_84_P20656	3.25483		peptide transporter 3 Encodes a di- and tri-peptide transporter involved in responses to wounding, virulent bacterial pathogens, and high NaCl concentrations. The protein is predicted to have 12 transmembrane helicies. peptide transporter 3 (PTR3); FUNCTIONS IN: dipeptide transporter activity, tripeptide transporter activity, transporter activity; INVOLVED IN: in 12 processes; LOCATED IN: membran…
AT4G23230	CRK15		A_84_P312233	3.24168		cysteine-rich RLK (RECEPTOR-like protein kinase) 15 Encodes a cysteine-rich receptor-like protein kinase. cysteine-rich RLK (RECEPTOR-like protein kinase) 15 (CRK15); FUNCTIONS IN: kinase activity; INVOLVED IN: protein amino acid phosphorylation; CONTAINS InterPro DOMAIN/s: Protein kinase, ATP binding site (InterPro:IPR017441), Serine/threonine-protein kinase domain (InterPro:IPR002290), Protein …
AT3G62550			A_84_P10923	3.15819		Adenine nucleotide alpha hydrolases-like superfamily protein Adenine nucleotide alpha hydrolases-like superfamily protein; FUNCTIONS IN: molecular_function unknown; INVOLVED IN: response to stress; LOCATED IN: vacuole; EXPRESSED IN: 21 plant structures; EXPRESSED DURING: 13 growth stages; CONTAINS InterPro DOMAIN/s: UspA (InterPro:IPR006016), Rossmann-like alpha/beta/alpha sandwich fold (InterPro…
AT1G67265	DVL3, RTFL21		A_84_P753024	3.13658		ROTUNDIFOLIA like 21 ROTUNDIFOLIA like 21 (RTFL21); CONTAINS InterPro DOMAIN/s: DVL (InterPro:IPR012552); BEST Arabidopsis thaliana protein match is: ROTUNDIFOLIA like 18 (TAIR:AT5G16023.1); Has 118 Blast hits to 118 proteins in 11 species: Archae - 0; Bacteria - 0; Metazoa - 0; Fungi - 0; Plants - 118; Viruses - 0; Other Eukaryotes - 0 (source: NCBI BLink).
AT5G15120			A_84_P17749	3.07766		Protein of unknown function (DUF1637) Protein of unknown function (DUF1637); FUNCTIONS IN: cysteamine dioxygenase activity; INVOLVED IN: anaerobic respiration; LOCATED IN: cellular_component unknown; EXPRESSED IN: 20 plant structures; EXPRESSED DURING: 8 growth stages; CONTAINS InterPro DOMAIN/s: Protein of unknown function DUF1637 (InterPro:IPR012864); BEST Arabidopsis thaliana protein match is:…
AT4G11500			A_84_P764356	3.01058		pseudogene, similar to putative receptor-like serine-threonine protein kinase, blastp match of 59% identity and 6.5e-66 P-value to GP|18076583|emb|CAC84552.1||AJ306626 putative receptor-like serine-threonine protein kinase {Solanum tuberosum}
AT1G51620			A_84_P18092	3.00331		Protein kinase superfamily protein Protein kinase superfamily protein; FUNCTIONS IN: protein kinase activity, kinase activity, ATP binding; INVOLVED IN: protein amino acid phosphorylation; LOCATED IN: cellular_component unknown; EXPRESSED IN: 7 plant structures; EXPRESSED DURING: LP.06 six leaves visible, 4 anthesis, LP.10 ten leaves visible, LP.08 eight leaves visible, LP.12 twelve leaves visibl…
AT4G21730			A_84_P764100	3.00228		pseudogene of N-ethylmaleimide sensitive factor (NSF) expressed protein
AT1G72060			A_84_P51580	2.99621		serine-type endopeptidase inhibitors serine-type endopeptidase inhibitors; FUNCTIONS IN: serine-type endopeptidase inhibitor activity; INVOLVED IN: response to oxidative stress; LOCATED IN: endomembrane system; EXPRESSED IN: 21 plant structures; EXPRESSED DURING: 12 growth stages; CONTAINS InterPro DOMAIN/s: Proteinase inhibitor I20, Pin2 (InterPro:IPR003465); Has 28 Blast hits to 28 proteins in …
AT1G16130	WAKL2		A_84_P15224	2.99326		wall associated kinase-like 2 wall-associated kinase like wall associated kinase-like 2 (WAKL2); FUNCTIONS IN: kinase activity; INVOLVED IN: protein amino acid phosphorylation; LOCATED IN: integral to membrane; EXPRESSED IN: stem, cotyledon, leaf whorl, leaf; EXPRESSED DURING: LP.06 six leaves visible, LP.04 four leaves visible, LP.10 ten leaves visible, LP.08 eight leaves visible, LP.12 twelve l…
AT1G77640			A_84_P512655	2.9913		Integrase-type DNA-binding superfamily protein encodes a member of the DREB subfamily A-5 of ERF/AP2 transcription factor family. The protein contains one AP2 domain. There are 15 members in this subfamily including RAP2.1, RAP2.9 and RAP2.10. Integrase-type DNA-binding superfamily protein; FUNCTIONS IN: DNA binding, sequence-specific DNA binding transcription factor activity; INVOLVED IN: regula…
AT5G66640	DAR3		A_84_P536372	2.98422		DA1-related protein 3 DA1-related protein 3 (DAR3); CONTAINS InterPro DOMAIN/s: Protein of unknown function DUF3633 (InterPro:IPR022087); BEST Arabidopsis thaliana protein match is: DA1-related protein 6 (TAIR:AT5G66620.1); Has 235 Blast hits to 233 proteins in 45 species: Archae - 0; Bacteria - 8; Metazoa - 9; Fungi - 11; Plants - 164; Viruses - 0; Other Eukaryotes - 43 (source: NCBI BLink).
AT4G39830			A_84_P12956	2.95043		Cupredoxin superfamily protein Cupredoxin superfamily protein; FUNCTIONS IN: oxidoreductase activity, L-ascorbate oxidase activity, copper ion binding; INVOLVED IN: oxidation reduction; LOCATED IN: endomembrane system, extracellular region; EXPRESSED IN: 19 plant structures; EXPRESSED DURING: 12 growth stages; CONTAINS InterPro DOMAIN/s: Multicopper oxidase, type 3 (InterPro:IPR011707), Multicopp…
AT5G25440			A_84_P13043	2.92998		Protein kinase superfamily protein Protein kinase superfamily protein; FUNCTIONS IN: protein kinase activity, kinase activity, ATP binding; INVOLVED IN: protein amino acid phosphorylation, N-terminal protein myristoylation; LOCATED IN: nucleus, cytoplasm; EXPRESSED IN: 15 plant structures; EXPRESSED DURING: 9 growth stages; CONTAINS InterPro DOMAIN/s: Protein kinase, catalytic domain (InterPro:IP…
AT4G25810	XTH23, XTR6		A_84_P15734	2.87634		xyloglucan endotransglycosylase 6 xyloglucan endotransglycosylase-related protein (XTR6) xyloglucan endotransglycosylase 6 (XTR6); FUNCTIONS IN: hydrolase activity, acting on glycosyl bonds, xyloglucan:xyloglucosyl transferase activity, hydrolase activity, hydrolyzing O-glycosyl compounds; INVOLVED IN: carbohydrate metabolic process, cellular glucan metabolic process; LOCATED IN: cell wall; EXPRE…
AT5G40000			A_84_P14013	2.84264		P-loop containing nucleoside triphosphate hydrolases superfamily protein P-loop containing nucleoside triphosphate hydrolases superfamily protein; FUNCTIONS IN: nucleoside-triphosphatase activity, ATPase activity, nucleotide binding, ATP binding; INVOLVED IN: biological_process unknown; LOCATED IN: endomembrane system; CONTAINS InterPro DOMAIN/s: ATPase, AAA+ type, core (InterPro:IPR003593), ATPa…
AT3G49970			A_84_P15595	2.82604		Phototropic-responsive NPH3 family protein Phototropic-responsive NPH3 family protein; FUNCTIONS IN: signal transducer activity; INVOLVED IN: response to light stimulus; LOCATED IN: endomembrane system; CONTAINS InterPro DOMAIN/s: NPH3 (InterPro:IPR004249), BTB/POZ (InterPro:IPR013069), BTB/POZ fold (InterPro:IPR011333); BEST Arabidopsis thaliana protein match is: Phototropic-responsive NPH3 fami…
AT3G51400			A_84_P157735	2.8135		Arabidopsis protein of unknown function (DUF241) Arabidopsis protein of unknown function (DUF241); CONTAINS InterPro DOMAIN/s: Protein of unknown function DUF241, plant (InterPro:IPR004320); BEST Arabidopsis thaliana protein match is: Arabidopsis protein of unknown function (DUF241) (TAIR:AT4G35720.1); Has 444 Blast hits to 436 proteins in 12 species: Archae - 0; Bacteria - 0; Metazoa - 0; Fungi …
AT5G46330	FLS2		A_84_P21603	2.7994		Leucine-rich receptor-like protein kinase family protein Encodes a leucine-rich repeat serine/threonine protein kinase that is expressed ubiquitously. FLS2 is involved in MAP kinase signalling relay involved in innate immunity. Essential in the perception of flagellin, a potent elicitor of the defense response. FLS2 is directed for degradation by the bacterial ubiquitin ligase AvrPtoB. FLAGELLIN-…
AT4G17660			A_84_P12970	2.79306		Protein kinase superfamily protein Protein kinase superfamily protein; FUNCTIONS IN: protein serine/threonine kinase activity, protein kinase activity, kinase activity, ATP binding; INVOLVED IN: protein amino acid phosphorylation; LOCATED IN: cellular_component unknown; EXPRESSED IN: 6 plant structures; EXPRESSED DURING: LP.06 six leaves visible, 4 anthesis, C globular stage; CONTAINS InterPro DO…
AT2G41100	ATCAL4, TCH3		A_84_P870348	2.77077		Calcium-binding EF hand family protein encodes a calmodulin-like protein, with six potential calcium binding domains. Calcium binding shown by Ca(2+)-specific shift in electrophoretic mobility. Expression induced by touch and darkness. Expression may also be developmentally controlled. Expression in growing regions of roots, vascular tissue, root/shoot junctions, trichomes, branch points of the s…
AT3G20470	ATGRP-5, GRP5, GRP-5		A_84_P808228	2.76971		glycine-rich protein 5 encodes a glycine-rich protein that is expressed more abundantly in immature seed pods than in stems and leaves. Expression is not detected in roots or flowers. glycine-rich protein 5 (GRP5); Has 299218 Blast hits to 51775 proteins in 2622 species: Archae - 740; Bacteria - 86710; Metazoa - 106696; Fungi - 19777; Plants - 26257; Viruses - 3929; Other Eukaryotes - 55109 (sour…
AT2G15960			A_84_P216988	2.75718		unknown protein; Has 14 Blast hits to 14 proteins in 5 species: Archae - 0; Bacteria - 0; Metazoa - 0; Fungi - 0; Plants - 14; Viruses - 0; Other Eukaryotes - 0 (source: NCBI BLink).
AT1G30730			A_84_P18976	2.73122		FAD-binding Berberine family protein FAD-binding Berberine family protein; FUNCTIONS IN: electron carrier activity, oxidoreductase activity, FAD binding, catalytic activity; LOCATED IN: endomembrane system; CONTAINS InterPro DOMAIN/s: FAD-binding, type 2 (InterPro:IPR016166), Berberine/berberine-like (InterPro:IPR012951), FAD linked oxidase, N-terminal (InterPro:IPR006094); BEST Arabidopsis thali…
AT2G21910	CYP96A5		A_84_P12579	2.70988		cytochrome P450, family 96, subfamily A, polypeptide 5 member of CYP96A cytochrome P450, family 96, subfamily A, polypeptide 5 (CYP96A5); FUNCTIONS IN: electron carrier activity, monooxygenase activity, iron ion binding, oxygen binding, heme binding; INVOLVED IN: oxidation reduction; LOCATED IN: endomembrane system; CONTAINS InterPro DOMAIN/s: Cytochrome P450 (InterPro:IPR001128), Cytochrome P450…
AT3G21080			A_84_P230389	2.6898		ABC transporter-related ABC transporter-related; BEST Arabidopsis thaliana protein match is: ABC-2 type transporter family protein (TAIR:AT3G21090.1); Has 247 Blast hits to 244 proteins in 18 species: Archae - 0; Bacteria - 0; Metazoa - 0; Fungi - 0; Plants - 247; Viruses - 0; Other Eukaryotes - 0 (source: NCBI BLink).
AT4G23130	CRK5, RLK6		A_84_P12886	2.68844		cysteine-rich RLK (RECEPTOR-like protein kinase) 5 Encodes a receptor-like protein kinase. Naming convention from Chen et al 2003 (PMID 14756307) cysteine-rich RLK (RECEPTOR-like protein kinase) 5 (CRK5); FUNCTIONS IN: kinase activity; INVOLVED IN: defense response to bacterium, programmed cell death, response to salicylic acid stimulus; LOCATED IN: endomembrane system; EXPRESSED IN: 9 plant stru…
AT3G55240			A_84_P50100	2.65119		Plant protein 1589 of unknown function Overexpression leads to PEL (Pseudo-Etiolation in Light) phenotype. FUNCTIONS IN: molecular_function unknown; INVOLVED IN: developmental process; LOCATED IN: endomembrane system; CONTAINS InterPro DOMAIN/s: Conserved hypothetical protein CHP01589, plant (InterPro:IPR006476); BEST Arabidopsis thaliana protein match is: Plant protein 1589 of unknown function (…
AT1G65240			A_84_P838738	2.6263		Eukaryotic aspartyl protease family protein Eukaryotic aspartyl protease family protein; FUNCTIONS IN: aspartic-type endopeptidase activity; INVOLVED IN: proteolysis; LOCATED IN: anchored to plasma membrane, plasma membrane, anchored to membrane; EXPRESSED IN: 10 plant structures; EXPRESSED DURING: L mature pollen stage, M germinated pollen stage, 4 anthesis, C globular stage, petal differentiati…
AT3G25770	AOC2		A_84_P215028	2.58782		allene oxide cyclase 2 Encodes allene oxide cyclase. One of four genes in Arabidopsis that encode this enzyme, which catalyzes an essential step in jasmonic acid biosynthesis. Gene expression is induced during senescence, a process that involves jasmonic acid signalling pathway. Note: Nomenclature for Arabidopsis allene oxide cyclase 2 (AOC2, AT3G25770) gene is based on Stenzel et al. 2003 Plant …
AT5G11410			A_84_P12066	2.5781		Protein kinase superfamily protein Protein kinase superfamily protein; FUNCTIONS IN: protein kinase activity, kinase activity, ATP binding; INVOLVED IN: protein amino acid phosphorylation; EXPRESSED IN: 12 plant structures; EXPRESSED DURING: 8 growth stages; CONTAINS InterPro DOMAIN/s: Protein kinase, catalytic domain (InterPro:IPR000719), Serine/threonine-protein kinase-like domain (InterPro:IPR…
AT5G14920			A_84_P131456	2.53919		Gibberellin-regulated family protein Gibberellin-regulated family protein; INVOLVED IN: response to gibberellin stimulus; LOCATED IN: endomembrane system; EXPRESSED IN: 22 plant structures; EXPRESSED DURING: 13 growth stages; CONTAINS InterPro DOMAIN/s: Gibberellin regulated protein (InterPro:IPR003854); BEST Arabidopsis thaliana protein match is: GAST1 protein homolog 3 (TAIR:AT4G09600.1); Has 1…
AT3G51410			A_84_P591083	2.53265		Arabidopsis protein of unknown function (DUF241) Arabidopsis protein of unknown function (DUF241); CONTAINS InterPro DOMAIN/s: Protein of unknown function DUF241, plant (InterPro:IPR004320); BEST Arabidopsis thaliana protein match is: Arabidopsis protein of unknown function (DUF241) (TAIR:AT4G35680.1); Has 465 Blast hits to 455 proteins in 24 species: Archae - 0; Bacteria - 4; Metazoa - 17; Fungi…
AT2G15080	RLP19		A_84_P13541	2.53205		receptor like protein 19 receptor like protein 19 (RLP19); FUNCTIONS IN: kinase activity; INVOLVED IN: signal transduction, defense response; LOCATED IN: endomembrane system; EXPRESSED IN: 10 plant structures; EXPRESSED DURING: 9 growth stages; CONTAINS InterPro DOMAIN/s: Leucine-rich repeat-containing N-terminal domain, type 2 (InterPro:IPR013210), Leucine-rich repeat (InterPro:IPR001611); BEST …
AT3G47340	ASN1, AT-ASN1, DIN6		A_84_P19368	2.52618		glutamine-dependent asparagine synthase 1 encodes a glutamine-dependent asparagine synthetase, the predicted ASN1 peptide contains a purF-type glutamine-binding domain, and is expressed predominantly in shoot tissues, where light has a negative effect on its mRNA accumulation. Expression is induced within 3 hours of dark treatment, in senescing leaves and treatment with exogenous photosynthesis i…
AT2G39920			A_84_P185784	2.50935		HAD superfamily, subfamily IIIB acid phosphatase HAD superfamily, subfamily IIIB acid phosphatase ; FUNCTIONS IN: acid phosphatase activity; INVOLVED IN: response to cadmium ion; LOCATED IN: cellular_component unknown; EXPRESSED IN: 22 plant structures; EXPRESSED DURING: 13 growth stages; CONTAINS InterPro DOMAIN/s: Acid phosphatase (Class B) (InterPro:IPR005519); BEST Arabidopsis thaliana protei…
AT1G02930	ATGSTF3, ERD11, GST1, GSTF6		A_84_P21841	2.48979		glutathione S-transferase 6 Encodes glutathione transferase belonging to the phi class of GSTs. Naming convention according to Wagner et al. (2002). glutathione S-transferase 6 (GSTF6); FUNCTIONS IN: glutathione transferase activity, copper ion binding, cobalt ion binding, glutathione binding; INVOLVED IN: in 7 processes; LOCATED IN: mitochondrion, cell wall, vacuole, cytoplasm; EXPRESSED IN: fru…
AT5G41761			A_84_P769417	2.48222		unknown protein; FUNCTIONS IN: molecular_function unknown; INVOLVED IN: biological_process unknown; LOCATED IN: cellular_component unknown; BEST Arabidopsis thaliana protein match is: unknown protein (TAIR:AT3G55570.1); Has 30201 Blast hits to 17322 proteins in 780 species: Archae - 12; Bacteria - 1396; Metazoa - 17338; Fungi - 3422; Plants - 5037; Viruses - 0; Other Eukaryotes - 2996 (source: NC…
AT4G33467			A_84_P765048	2.48192		unknown protein; Has 25 Blast hits to 25 proteins in 9 species: Archae - 0; Bacteria - 0; Metazoa - 0; Fungi - 0; Plants - 25; Viruses - 0; Other Eukaryotes - 0 (source: NCBI BLink).
AT5G44260			A_84_P243255	2.45882		Zinc finger C-x8-C-x5-C-x3-H type family protein Zinc finger C-x8-C-x5-C-x3-H type family protein; CONTAINS InterPro DOMAIN/s: Zinc finger, CCCH-type (InterPro:IPR000571); BEST Arabidopsis thaliana protein match is: Zinc finger C-x8-C-x5-C-x3-H type family protein (TAIR:AT1G03790.1); Has 1182 Blast hits to 968 proteins in 143 species: Archae - 0; Bacteria - 0; Metazoa - 415; Fungi - 15; Plants - …
AT2G28570			A_84_P233859	2.4482		unknown protein; Has 13 Blast hits to 13 proteins in 6 species: Archae - 0; Bacteria - 0; Metazoa - 0; Fungi - 0; Plants - 13; Viruses - 0; Other Eukaryotes - 0 (source: NCBI BLink).
AT4G22470			A_84_P18557	2.43497		protease inhibitor/seed storage/lipid transfer protein (LTP) family protein protease inhibitor/seed storage/lipid transfer protein (LTP) family protein; FUNCTIONS IN: lipid binding; INVOLVED IN: lipid transport; LOCATED IN: endomembrane system; EXPRESSED IN: embryo, hypocotyl, sepal, stamen; EXPRESSED DURING: 4 anthesis, C globular stage, petal differentiation and expansion stage; CONTAINS InterP…
AT3G23150	ETR2		A_84_P10793	2.43266		Signal transduction histidine kinase, hybrid-type, ethylene sensor Involved in ethylene perception in Arabidopsis ethylene response 2 (ETR2); FUNCTIONS IN: ethylene binding, protein histidine kinase activity, receptor activity, glycogen synthase kinase 3 activity; INVOLVED IN: negative regulation of ethylene mediated signaling pathway; LOCATED IN: endomembrane system, endoplasmic reticulum membra…
AT2G31082	CLE7		A_84_P170463	2.42291		CLAVATA3/ESR-RELATED 7 Member of a large family of putative ligands homologous to the Clavata3 gene. Consists of a single exon. CLAVATA3/ESR-RELATED 7 (CLE7); Has 26 Blast hits to 26 proteins in 5 species: Archae - 0; Bacteria - 0; Metazoa - 0; Fungi - 0; Plants - 26; Viruses - 0; Other Eukaryotes - 0 (source: NCBI BLink).
AT3G50480	HR4		A_84_P179704	2.41102		homolog of RPW8 4 Homolog of RPW8 homolog of RPW8 4 (HR4); FUNCTIONS IN: molecular_function unknown; INVOLVED IN: response to other organism; LOCATED IN: endomembrane system; EXPRESSED IN: 20 plant structures; EXPRESSED DURING: 11 growth stages; CONTAINS InterPro DOMAIN/s: Powdery mildew resistance protein, RPW8 domain (InterPro:IPR008808); BEST Arabidopsis thaliana protein match is: homolog of R…
AT1G19380			A_84_P13913	2.39275		Protein of unknown function (DUF1195) Protein of unknown function (DUF1195); CONTAINS InterPro DOMAIN/s: Protein of unknown function DUF1195 (InterPro:IPR010608); BEST Arabidopsis thaliana protein match is: Protein of unknown function (DUF1195) (TAIR:AT4G36660.1); Has 67 Blast hits to 67 proteins in 15 species: Archae - 0; Bacteria - 0; Metazoa - 0; Fungi - 0; Plants - 67; Viruses - 0; Other Euka…
AT1G19530			A_84_P159795	2.39021		unknown protein; FUNCTIONS IN: molecular_function unknown; INVOLVED IN: N-terminal protein myristoylation, anaerobic respiration; LOCATED IN: cellular_component unknown; EXPRESSED IN: leaf apex, inflorescence meristem, hypocotyl, root, flower; EXPRESSED DURING: petal differentiation and expansion stage; Has 47 Blast hits to 47 proteins in 13 species: Archae - 0; Bacteria - 0; Metazoa - 0; Fungi -…
AT4G01010	ATCNGC13, CNGC13		A_84_P19443	2.36269		cyclic nucleotide-gated channel 13 member of Cyclic nucleotide gated channel family cyclic nucleotide-gated channel 13 (CNGC13); FUNCTIONS IN: ion channel activity, cyclic nucleotide binding, calmodulin binding; INVOLVED IN: ion transport, transmembrane transport; LOCATED IN: membrane; EXPRESSED IN: 13 plant structures; EXPRESSED DURING: 9 growth stages; CONTAINS InterPro DOMAIN/s: Cyclic nucleot…
AT5G25250			A_84_P825802	2.36261		SPFH/Band 7/PHB domain-containing membrane-associated protein family SPFH/Band 7/PHB domain-containing membrane-associated protein family; FUNCTIONS IN: molecular_function unknown; INVOLVED IN: biological_process unknown; LOCATED IN: plasma membrane, vacuole; EXPRESSED IN: cultured cell; CONTAINS InterPro DOMAIN/s: Band 7 protein (InterPro:IPR001107); BEST Arabidopsis thaliana protein match is: S…
AT3G55700			A_84_P22243	2.35462		UDP-Glycosyltransferase superfamily protein UDP-Glycosyltransferase superfamily protein; FUNCTIONS IN: UDP-glycosyltransferase activity, transferase activity, transferring glycosyl groups; INVOLVED IN: metabolic process; LOCATED IN: cellular_component unknown; EXPRESSED IN: 9 plant structures; EXPRESSED DURING: 4 anthesis, C globular stage, petal differentiation and expansion stage; CONTAINS Inte…
AT5G61890			A_84_P15041	2.34779		Integrase-type DNA-binding superfamily protein encodes a member of the ERF (ethylene response factor) subfamily B-4 of ERF/AP2 transcription factor family. The protein contains one AP2 domain. There are 7 members in this subfamily. Integrase-type DNA-binding superfamily protein; CONTAINS InterPro DOMAIN/s: DNA-binding, integrase-type (InterPro:IPR016177), Pathogenesis-related transcriptional fact…
AT5G08760			A_84_P843324	2.34693		unknown protein; FUNCTIONS IN: molecular_function unknown; INVOLVED IN: biological_process unknown; LOCATED IN: endomembrane system; Has 3 Blast hits to 3 proteins in 2 species: Archae - 0; Bacteria - 0; Metazoa - 0; Fungi - 0; Plants - 3; Viruses - 0; Other Eukaryotes - 0 (source: NCBI BLink).
AT2G38530	cdf3, LP2, LTP2		A_84_P809041	2.3426		lipid transfer protein 2 Involved in lipid transfer between membranes. Belongs to a family of Lipid transfer proteins. Sequence similarity to other plant/Arabidopsis LPT genes but highest similarity to LPT1. Stress and pathogen-inducible motifs found in the upstream region. Expressed in flower, leaves and siliques but absent in roots. Predicted to be a member of PR-14 pathogenesis-related protein…
AT2G41231			A_84_P795880	2.33126		unknown protein.
AT5G50335			A_84_P523896	2.32409		unknown protein; Has 30201 Blast hits to 17322 proteins in 780 species: Archae - 12; Bacteria - 1396; Metazoa - 17338; Fungi - 3422; Plants - 5037; Viruses - 0; Other Eukaryotes - 2996 (source: NCBI BLink).
AT1G20350	ATTIM17-1, TIM17-1		A_84_P13406	2.29668		translocase inner membrane subunit 17-1 mitochondrial inner membrane translocase translocase inner membrane subunit 17-1 (TIM17-1); FUNCTIONS IN: protein transporter activity, P-P-bond-hydrolysis-driven protein transmembrane transporter activity; INVOLVED IN: protein transport; LOCATED IN: mitochondrial inner membrane presequence translocase complex; EXPRESSED IN: 11 plant structures; EXPRESSED D…
AT5G61520			A_84_P15039	2.28963		Major facilitator superfamily protein Major facilitator superfamily protein; FUNCTIONS IN: carbohydrate transmembrane transporter activity, sugar:hydrogen symporter activity; INVOLVED IN: transport, transmembrane transport; LOCATED IN: integral to membrane, membrane; EXPRESSED IN: 15 plant structures; EXPRESSED DURING: 8 growth stages; CONTAINS InterPro DOMAIN/s: Sugar transporter, conserved site…
AT4G36670	PLT6, PMT6		A_84_P10136	2.28476		Major facilitator superfamily protein Major facilitator superfamily protein; FUNCTIONS IN: carbohydrate transmembrane transporter activity, sugar:hydrogen symporter activity; INVOLVED IN: transport, transmembrane transport; LOCATED IN: integral to membrane, membrane; EXPRESSED IN: 19 plant structures; EXPRESSED DURING: 10 growth stages; CONTAINS InterPro DOMAIN/s: Sugar transporter, conserved sit…
AT1G32510	ANAC011, NAC011		A_84_P14786	2.27132		NAC domain containing protein 11 NAC domain containing protein 11 (NAC011); CONTAINS InterPro DOMAIN/s: No apical meristem (NAM) protein (InterPro:IPR003441); BEST Arabidopsis thaliana protein match is: NAC domain containing protein 71 (TAIR:AT4G17980.1); Has 2902 Blast hits to 2893 proteins in 75 species: Archae - 0; Bacteria - 0; Metazoa - 0; Fungi - 0; Plants - 2902; Viruses - 0; Other Eukaryo…
AT4G02330	ATPMEPCRB, PME41		A_84_P827928	2.26227		Plant invertase/pectin methylesterase inhibitor superfamily ATPMEPCRB; FUNCTIONS IN: pectinesterase activity; INVOLVED IN: response to salt stress; LOCATED IN: endomembrane system, cell wall; EXPRESSED IN: 20 plant structures; EXPRESSED DURING: 13 growth stages; CONTAINS InterPro DOMAIN/s: Pectinesterase, active site (InterPro:IPR018040), Pectin lyase fold/virulence factor (InterPro:IPR011050), P…
AT3G13437			A_84_P761727	2.26075		unknown protein; FUNCTIONS IN: molecular_function unknown; INVOLVED IN: biological_process unknown; LOCATED IN: endomembrane system; Has 4 Blast hits to 4 proteins in 2 species: Archae - 0; Bacteria - 0; Metazoa - 0; Fungi - 0; Plants - 4; Viruses - 0; Other Eukaryotes - 0 (source: NCBI BLink).
AT3G48640			A_84_P569671	2.24753		unknown protein; FUNCTIONS IN: molecular_function unknown; INVOLVED IN: biological_process unknown; LOCATED IN: endomembrane system; EXPRESSED IN: 10 plant structures; EXPRESSED DURING: 10 growth stages; CONTAINS InterPro DOMAIN/s: Protein of unknown function DUF677 (InterPro:IPR007749); BEST Arabidopsis thaliana protein match is: Protein of unknown function (DUF677) (TAIR:AT5G66670.2); Has 42 Bl…
AT5G39610	ANAC092, NAC2, NAC6, ORE1		A_84_P17794	2.24546		NAC domain containing protein 6 Encodes a NAC-domain transcription factor. Positively regulates aging-induced cell death and senescence in leaves. This gene is upregulated in response to salt stress in wildtype as well as NTHK1 transgenic lines although in the latter case the induction was drastically reduced. It was also upregulated by ABA, ACC and NAA treatment, although in the latter two cases…
AT3G43270			A_84_P593738	2.24169		Plant invertase/pectin methylesterase inhibitor superfamily Plant invertase/pectin methylesterase inhibitor superfamily; FUNCTIONS IN: enzyme inhibitor activity, pectinesterase activity; INVOLVED IN: cell wall modification; LOCATED IN: plant-type cell wall; EXPRESSED IN: 21 plant structures; EXPRESSED DURING: 10 growth stages; CONTAINS InterPro DOMAIN/s: Pectinesterase, active site (InterPro:IPR0…
AT1G33770			A_84_P22691	2.2408		Protein kinase superfamily protein Protein kinase superfamily protein; FUNCTIONS IN: protein serine/threonine kinase activity, protein kinase activity, kinase activity, ATP binding; INVOLVED IN: protein amino acid phosphorylation, N-terminal protein myristoylation; LOCATED IN: cellular_component unknown; EXPRESSED IN: 7 plant structures; EXPRESSED DURING: 6 growth stages; CONTAINS InterPro DOMAIN…
AT5G57240	ORP4C		A_84_P792837	2.2317		OSBP(oxysterol binding protein)-related protein 4C OSBP(oxysterol binding protein)-related protein 4C (ORP4C); FUNCTIONS IN: oxysterol binding; INVOLVED IN: steroid metabolic process; LOCATED IN: cellular_component unknown; EXPRESSED IN: 9 plant structures; EXPRESSED DURING: L mature pollen stage, M germinated pollen stage, 4 anthesis, petal differentiation and expansion stage; CONTAINS InterPro …
AT3G45970	ATHEXP BETA 2.1, EXLA1, EXPL1		A_84_P806985	2.22877		expansin-like A1 member of EXPANSIN-LIKE. Naming convention from the Expansin Working Group (Kende et al, 2004. Plant Mol Bio) expansin-like A1 (EXLA1); INVOLVED IN: unidimensional cell growth, plant-type cell wall loosening; LOCATED IN: cell wall, plant-type cell wall; EXPRESSED IN: 20 plant structures; EXPRESSED DURING: 10 growth stages; CONTAINS InterPro DOMAIN/s: Barwin-related endoglucanase …
AT1G61255			A_84_P515273	2.22473		BEST Arabidopsis thaliana protein match is: glycine-rich protein (TAIR:AT4G21620.2); Has 58 Blast hits to 58 proteins in 12 species: Archae - 0; Bacteria - 2; Metazoa - 0; Fungi - 0; Plants - 56; Viruses - 0; Other Eukaryotes - 0 (source: NCBI BLink).
AT2G18690			A_84_P172941	2.21372		unknown protein; FUNCTIONS IN: molecular_function unknown; INVOLVED IN: biological_process unknown; LOCATED IN: membrane; EXPRESSED IN: 17 plant structures; EXPRESSED DURING: 9 growth stages; CONTAINS InterPro DOMAIN/s: Protein of unknown function DUF975 (InterPro:IPR010380); BEST Arabidopsis thaliana protein match is: unknown protein (TAIR:AT2G18680.1); Has 213 Blast hits to 211 proteins in 20 s…
AT2G19800	MIOX2		A_84_P71564	2.16572		myo-inositol oxygenase 2 Encodes a myo-inositol oxygenase family gene. myo-inositol oxygenase 2 (MIOX2); FUNCTIONS IN: inositol oxygenase activity; INVOLVED IN: syncytium formation; LOCATED IN: cytoplasm; EXPRESSED IN: 24 plant structures; EXPRESSED DURING: 14 growth stages; CONTAINS InterPro DOMAIN/s: Protein of unknown function DUF706 (InterPro:IPR007828); BEST Arabidopsis thaliana protein matc…
AT5G01180	PTR5		A_84_P14865	2.15683		peptide transporter 5 Encodes a dipeptide transporter expressed in pollen and ovules during early seed development. GFP-tagged PTR5 localizes to the plasma membrane. peptide transporter 5 (PTR5); CONTAINS InterPro DOMAIN/s: PTR2 family proton/oligopeptide symporter, conserved site (InterPro:IPR018456), Oligopeptide transporter (InterPro:IPR000109), Major facilitator superfamily, general substrate…
AT4G23190	AT-RLK3, CRK11		A_84_P528136	2.14503		cysteine-rich RLK (RECEPTOR-like protein kinase) 11 Encodes putative receptor-like protein kinase that is induced by the soil-borne vascular bacteria, Ralstonia solanacearum. Naming convention from Chen et al 2003 (PMID 14756307) cysteine-rich RLK (RECEPTOR-like protein kinase) 11 (CRK11); CONTAINS InterPro DOMAIN/s: Protein kinase, ATP binding site (InterPro:IPR017441), Protein kinase, catalytic…
AT5G43440			A_84_P17808	2.12744		2-oxoglutarate (2OG) and Fe(II)-dependent oxygenase superfamily protein encodes a protein whose sequence is similar to ACC oxidase 2-oxoglutarate (2OG) and Fe(II)-dependent oxygenase superfamily protein; CONTAINS InterPro DOMAIN/s: Oxoglutarate/iron-dependent oxygenase (InterPro:IPR005123); BEST Arabidopsis thaliana protein match is: 2-oxoglutarate (2OG) and Fe(II)-dependent oxygenase superfamily…
AT5G06720	PA2		A_84_P12049	2.11448		peroxidase 2 peroxidase 2 (PA2); FUNCTIONS IN: peroxidase activity, heme binding; INVOLVED IN: oxidation reduction, response to oxidative stress; LOCATED IN: endomembrane system; EXPRESSED IN: 21 plant structures; EXPRESSED DURING: 11 growth stages; CONTAINS InterPro DOMAIN/s: Haem peroxidase (InterPro:IPR010255), Plant peroxidase (InterPro:IPR000823), Peroxidases heam-ligand binding site (InterP…
AT5G40010	AATP1, ASD		A_84_P14958	2.09101		AAA-ATPase 1 AAA-ATPase 1 (AATP1); FUNCTIONS IN: nucleoside-triphosphatase activity, ATPase activity, nucleotide binding, ATP binding; EXPRESSED IN: stem, inflorescence meristem, root, flower, stamen; EXPRESSED DURING: 4 anthesis, petal differentiation and expansion stage; CONTAINS InterPro DOMAIN/s: ATPase, AAA-type, core (InterPro:IPR003959), ATPase, AAA+ type, core (InterPro:IPR003593), ATPase…
AT2G13790	BAK7, BKK1, SERK4		A_84_P77519	2.08649		somatic embryogenesis receptor-like kinase 4 somatic embryogenesis receptor-like kinase 4 (SERK4); FUNCTIONS IN: protein kinase activity, transmembrane receptor protein serine/threonine kinase activity; INVOLVED IN: in 6 processes; LOCATED IN: endomembrane system; EXPRESSED IN: rosette leaf, cauline leaf, fruit, root, flower; CONTAINS InterPro DOMAIN/s: Protein kinase, ATP binding site (InterPro:…
AT5G39580			A_84_P785766	2.08445		Peroxidase superfamily protein Peroxidase superfamily protein; FUNCTIONS IN: peroxidase activity, heme binding; INVOLVED IN: defense response to fungus, N-terminal protein myristoylation; LOCATED IN: endomembrane system; EXPRESSED IN: 17 plant structures; EXPRESSED DURING: 12 growth stages; CONTAINS InterPro DOMAIN/s: Haem peroxidase (InterPro:IPR010255), Plant peroxidase (InterPro:IPR000823), Ha…
AT5G17860	CAX7		A_84_P22483	2.07717		calcium exchanger 7 calcium exchanger 7 (CAX7); FUNCTIONS IN: cation:cation antiporter activity, calcium:sodium antiporter activity; INVOLVED IN: cation transport, transmembrane transport; LOCATED IN: endomembrane system, integral to membrane; EXPRESSED IN: 19 plant structures; EXPRESSED DURING: 10 growth stages; CONTAINS InterPro DOMAIN/s: Sodium/calcium exchanger membrane region (InterPro:IPR00…
AT5G64750	ABR1		A_84_P20728	2.07673		Integrase-type DNA-binding superfamily protein Encodes a putative transcription factor containing an AP2 domain. Is a member of the ERF (ethylene response factor) subfamily B-4 of ERF/AP2 transcription factor family. Expressed in response to ABA, osmotic stress, sugar stress and drought. Mutants are hypersensitive to these stresses. May be involved in regulation of ABA mediated stress response. A…
AT2G26560	PLA IIA, PLA2A, PLP2		A_84_P820040	2.06457		phospholipase A 2A Encodes a lipid acyl hydrolase with wide substrate specificity that accumulates upon infection by fungal and bacterial pathogens. Protein is localized in the cytoplasm in healthy leaves, and in membranes in infected cells. Plays a role in cell death and differentially affects the accumulation of oxylipins. Contributes to resistance to virus. phospholipase A 2A (PLA2A); FUNCTION…
AT3G61028			A_84_P761945	2.0518		Putative endonuclease or glycosyl hydrolase Putative endonuclease or glycosyl hydrolase; FUNCTIONS IN: molecular_function unknown; INVOLVED IN: biological_process unknown; LOCATED IN: cellular_component unknown; BEST Arabidopsis thaliana protein match is: Putative endonuclease or glycosyl hydrolase (TAIR:AT3G60940.1); Has 309 Blast hits to 295 proteins in 21 species: Archae - 0; Bacteria - 0; Met…
AT1G09932			A_84_P829672	2.04761		Phosphoglycerate mutase family protein Phosphoglycerate mutase family protein; CONTAINS InterPro DOMAIN/s: Histidine phosphatase superfamily, clade-1 (InterPro:IPR013078); BEST Arabidopsis thaliana protein match is: Phosphoglycerate mutase family protein (TAIR:AT2G17280.2); Has 552 Blast hits to 552 proteins in 105 species: Archae - 0; Bacteria - 9; Metazoa - 0; Fungi - 272; Plants - 167; Viruses…
AT3G10985	ATWI-12, SAG20, WI12		A_84_P856887	2.02964		senescence associated gene 20 A senescence-associated gene whose expression is induced in response to treatment with Nep1, a fungal protein that causes necrosis. senescence associated gene 20 (SAG20); CONTAINS InterPro DOMAIN/s: Wound-induced protein, Wun1, subgroup (InterPro:IPR016533), Wound-induced protein, Wun1 (InterPro:IPR009798); BEST Arabidopsis thaliana protein match is: Nuclear transpor…
AT5G47330			A_84_P23499	2.02704		alpha/beta-Hydrolases superfamily protein alpha/beta-Hydrolases superfamily protein; FUNCTIONS IN: palmitoyl-(protein) hydrolase activity; INVOLVED IN: response to salt stress; LOCATED IN: endomembrane system; EXPRESSED IN: 12 plant structures; EXPRESSED DURING: LP.06 six leaves visible, LP.04 four leaves visible, 4 anthesis, petal differentiation and expansion stage; CONTAINS InterPro DOMAIN/s: …
AT4G12500			A_84_P103016	2.01442		Bifunctional inhibitor/lipid-transfer protein/seed storage 2S albumin superfamily protein Bifunctional inhibitor/lipid-transfer protein/seed storage 2S albumin superfamily protein; FUNCTIONS IN: lipid binding; INVOLVED IN: lipid transport; EXPRESSED IN: hypocotyl, leaf; EXPRESSED DURING: LP.04 four leaves visible; CONTAINS InterPro DOMAIN/s: Bifunctional inhibitor/plant lipid transfer protein/see…
AT1G02660			A_84_P12738	2.01328		alpha/beta-Hydrolases superfamily protein alpha/beta-Hydrolases superfamily protein; FUNCTIONS IN: triglyceride lipase activity; INVOLVED IN: lipid metabolic process; LOCATED IN: cellular_component unknown; EXPRESSED IN: 24 plant structures; EXPRESSED DURING: 15 growth stages; CONTAINS InterPro DOMAIN/s: Lipase, class 3 (InterPro:IPR002921); BEST Arabidopsis thaliana protein match is: alpha/beta-…
AT1G19320			A_84_P13909	2.01121		Pathogenesis-related thaumatin superfamily protein Pathogenesis-related thaumatin superfamily protein; FUNCTIONS IN: molecular_function unknown; INVOLVED IN: response to other organism; LOCATED IN: endomembrane system; CONTAINS InterPro DOMAIN/s: Thaumatin, pathogenesis-related (InterPro:IPR001938); BEST Arabidopsis thaliana protein match is: thaumatin-like protein 3 (TAIR:AT1G75030.1); Has 1611 …
AT4G11000			A_84_P576883	1.99829		Ankyrin repeat family protein Ankyrin repeat family protein; CONTAINS InterPro DOMAIN/s: Ankyrin repeat-containing domain (InterPro:IPR020683), Ankyrin repeat (InterPro:IPR002110); BEST Arabidopsis thaliana protein match is: Ankyrin repeat family protein (TAIR:AT1G14480.2); Has 1807 Blast hits to 1807 proteins in 277 species: Archae - 0; Bacteria - 0; Metazoa - 736; Fungi - 347; Plants - 385; Vir…
AT2G06002			A_84_P758054	1.99311		other RNA
AT3G26740	CCL		A_84_P16468	1.99117		CCR-like transcripts are differentially regulated at the level of mRNA stability at different times of day controlled by the circadian clock. mRNAs are targets of the mRNA degradation pathway mediated by the downstream (DST) instability determinant. CCR-like (CCL); FUNCTIONS IN: molecular_function unknown; INVOLVED IN: biological_process unknown; LOCATED IN: chloroplast; EXPRESSED IN: 23 plant st…
AT3G16770	EBP, ERF72, RAP2.3		A_84_P18338	1.98701		ethylene-responsive element binding protein Encodes a member of the ERF (ethylene response factor) subfamily B-2 of the plant specific ERF/AP2 transcription factor family (RAP2.3). The protein contains one AP2 domain. There are 5 members in this subfamily including RAP2.2 AND RAP2.12.It is localized to the nucleus and acts as a transcriptional activator through the GCC-box. It has been identified…
AT4G30290	XTH19		A_84_P10083	1.98618		xyloglucan endotransglucosylase/hydrolase 19 Encodes a xyloglucan endotransglucosylase/hydrolase with only only the endotransglucosylase (XET; EC 2.4.1.207) activity towards xyloglucan and non-detectable endohydrolytic (XEH; EC 3.2.1.151) activity. Expressed throughout both the main and the lateral root, with intensive expression at the dividing and elongating regions. Is expressed in lateral roo…
AT4G11521			A_84_P831555	1.97468		Receptor-like protein kinase-related family protein Receptor-like protein kinase-related family protein; LOCATED IN: endomembrane system; CONTAINS InterPro DOMAIN/s: Protein of unknown function DUF26 (InterPro:IPR002902); BEST Arabidopsis thaliana protein match is: cysteine-rich RLK (RECEPTOR-like protein kinase) 34 (TAIR:AT4G11530.1); Has 1353 Blast hits to 1309 proteins in 19 species: Archae - …
AT4G18170	WRKY28		A_84_P18540	1.94967		WRKY DNA-binding protein 28 member of WRKY Transcription Factor; Group II-c WRKY DNA-binding protein 28 (WRKY28); CONTAINS InterPro DOMAIN/s: DNA-binding WRKY (InterPro:IPR003657), Transcription factor, WRKY group IIc (InterPro:IPR017396); BEST Arabidopsis thaliana protein match is: WRKY DNA-binding protein 8 (TAIR:AT5G46350.1); Has 1807 Blast hits to 1807 proteins in 277 species: Archae - 0; Bac…
AT4G27440	PORB		A_84_P809337	1.94383		protochlorophyllide oxidoreductase B light-dependent NADPH:protochlorophyllide oxidoreductase B protochlorophyllide oxidoreductase B (PORB); FUNCTIONS IN: oxidoreductase activity, protochlorophyllide reductase activity; INVOLVED IN: chlorophyll biosynthetic process, response to ethylene stimulus; LOCATED IN: chloroplast thylakoid membrane, chloroplast, membrane, chloroplast envelope; EXPRESSED IN…
AT1G16110	WAKL6		A_84_P17200	1.94089		wall associated kinase-like 6 WAK-like kinase wall associated kinase-like 6 (WAKL6); FUNCTIONS IN: kinase activity; INVOLVED IN: protein amino acid phosphorylation; LOCATED IN: endomembrane system, integral to membrane; CONTAINS InterPro DOMAIN/s: Wall-associated kinase (InterPro:IPR013695), Protein kinase, catalytic domain (InterPro:IPR000719), Serine/threonine-protein kinase domain (InterPro:IP…
AT1G72070			A_84_P147008	1.93029		Chaperone DnaJ-domain superfamily protein Chaperone DnaJ-domain superfamily protein; FUNCTIONS IN: unfolded protein binding, heat shock protein binding; INVOLVED IN: protein folding; EXPRESSED IN: 9 plant structures; EXPRESSED DURING: 6 growth stages; CONTAINS InterPro DOMAIN/s: Molecular chaperone, heat shock protein, Hsp40, DnaJ (InterPro:IPR015609), Heat shock protein DnaJ, N-terminal (InterPr…
AT4G12470	AZI1		A_84_P18533	1.92776		azelaic acid induced 1 Encodes AZI1 (AZELAIC ACID INDUCED 1). Involved in the priming of salicylic acid induction and systemic immunity triggered by pathogen or azelaic acid. azelaic acid induced 1 (AZI1); FUNCTIONS IN: lipid binding; INVOLVED IN: systemic acquired resistance, defense response to fungus, lipid transport; LOCATED IN: endomembrane system; EXPRESSED IN: 12 plant structures; EXPRESSE…
AT2G15890	MEE14		A_84_P813465	1.92769		maternal effect embryo arrest 14 maternal effect embryo arrest 14 (MEE14); FUNCTIONS IN: molecular_function unknown; INVOLVED IN: defense response to fungus, embryo development ending in seed dormancy; LOCATED IN: chloroplast; EXPRESSED IN: 22 plant structures; EXPRESSED DURING: 13 growth stages; Has 87 Blast hits to 87 proteins in 44 species: Archae - 0; Bacteria - 0; Metazoa - 0; Fungi - 0; Pla…
AT5G54710			A_84_P608304	1.92444		Ankyrin repeat family protein Ankyrin repeat family protein; INVOLVED IN: biological_process unknown; LOCATED IN: endomembrane system; CONTAINS InterPro DOMAIN/s: Ankyrin repeat-containing domain (InterPro:IPR020683), Ankyrin repeat (InterPro:IPR002110); BEST Arabidopsis thaliana protein match is: Ankyrin repeat family protein (TAIR:AT1G34050.1); Has 20807 Blast hits to 11728 proteins in 551 spec…
AT3G23450			A_84_P792067	1.91291		unknown protein; FUNCTIONS IN: molecular_function unknown; INVOLVED IN: biological_process unknown; LOCATED IN: endomembrane system; EXPRESSED IN: 14 plant structures; EXPRESSED DURING: 8 growth stages; Has 694543 Blast hits to 47111 proteins in 2535 species: Archae - 1794; Bacteria - 163056; Metazoa - 258989; Fungi - 49151; Plants - 70496; Viruses - 8919; Other Eukaryotes - 142138 (source: NCBI …
AT1G27020			A_84_P10039	1.91188		unknown protein; BEST Arabidopsis thaliana protein match is: unknown protein (TAIR:AT1G27030.1); Has 514 Blast hits to 514 proteins in 175 species: Archae - 0; Bacteria - 311; Metazoa - 0; Fungi - 0; Plants - 65; Viruses - 0; Other Eukaryotes - 138 (source: NCBI BLink).
AT3G51660			A_84_P13713	1.9079		Tautomerase/MIF superfamily protein Tautomerase/MIF superfamily protein; FUNCTIONS IN: molecular_function unknown; INVOLVED IN: inflammatory response, response to other organism; LOCATED IN: peroxisome; EXPRESSED IN: 20 plant structures; EXPRESSED DURING: 13 growth stages; CONTAINS InterPro DOMAIN/s: Tautomerase (InterPro:IPR014347), Macrophage migration inhibitory factor (InterPro:IPR001398); BE…
AT4G12480	EARLI1, pEARLI 1		A_84_P20425	1.90083		Bifunctional inhibitor/lipid-transfer protein/seed storage 2S albumin superfamily protein a putative lipid transfer protein, vernalization-responsive and cold-induced pEARLI 1; FUNCTIONS IN: lipid binding; INVOLVED IN: defense response to fungus, lipid transport; LOCATED IN: endomembrane system; EXPRESSED IN: 6 plant structures; EXPRESSED DURING: LP.06 six leaves visible, LP.04 four leaves visibl…
AT5G03720	HSFA3		A_84_P22442	1.87977		heat shock transcription factor A3 Member of Heat Stress Transcription Factor (Hsf) family. Expression is regulated by DREB2A and in turn HSFA3 regulates the expression of hsps Hsp18.1-CI and Hsp26.5-MII35S. Involved in establishing thermotolerence. heat shock transcription factor A3 (HSFA3); FUNCTIONS IN: DNA binding, sequence-specific DNA binding transcription factor activity; INVOLVED IN: resp…
AT5G53820			A_84_P16900	1.87502		Late embryogenesis abundant protein (LEA) family protein Late embryogenesis abundant protein (LEA) family protein; BEST Arabidopsis thaliana protein match is: Late embryogenesis abundant protein (LEA) family protein (TAIR:AT5G38760.1); Has 1807 Blast hits to 1807 proteins in 277 species: Archae - 0; Bacteria - 0; Metazoa - 736; Fungi - 347; Plants - 385; Viruses - 0; Other Eukaryotes - 339 (sourc…
AT3G53232	DVL20, RTFL1		A_84_P586644	1.87071		ROTUNDIFOLIA like 1 ROTUNDIFOLIA like 1 (RTFL1); CONTAINS InterPro DOMAIN/s: DVL (InterPro:IPR012552); BEST Arabidopsis thaliana protein match is: DVL family protein (TAIR:AT2G36985.1); Has 35333 Blast hits to 34131 proteins in 2444 species: Archae - 798; Bacteria - 22429; Metazoa - 974; Fungi - 991; Plants - 531; Viruses - 0; Other Eukaryotes - 9610 (source: NCBI BLink).
AT5G47240	atnudt8, NUDT8		A_84_P823879	1.8576		nudix hydrolase homolog 8 nudix hydrolase homolog 8 (NUDT8); FUNCTIONS IN: hydrolase activity; INVOLVED IN: response to wounding; LOCATED IN: cytosol; EXPRESSED IN: 22 plant structures; EXPRESSED DURING: 13 growth stages; CONTAINS InterPro DOMAIN/s: NUDIX hydrolase domain-like (InterPro:IPR015797), NUDIX hydrolase, conserved site (InterPro:IPR020084), Nudix hydrolase 6-like (InterPro:IPR003293), …
AT3G44560	FAR8		A_84_P21248	1.85049		fatty acid reductase 8 fatty acid reductase 8 (FAR8); FUNCTIONS IN: oxidoreductase activity, acting on the CH-CH group of donors, fatty-acyl-CoA reductase (alcohol-forming) activity; INVOLVED IN: microsporogenesis, metabolic process; LOCATED IN: endomembrane system; CONTAINS InterPro DOMAIN/s: Male sterility (InterPro:IPR004262), NAD(P)-binding domain (InterPro:IPR016040), Male sterility, NAD-bin…
AT1G74650	ATMYB31, ATY13, MYB31		A_84_P19051	1.83576		myb domain protein 31 Member of the R2R3 factor gene family. myb domain protein 31 (MYB31); CONTAINS InterPro DOMAIN/s: SANT, DNA-binding (InterPro:IPR001005), Homeodomain-like (InterPro:IPR009057), Myb, DNA-binding (InterPro:IPR014778), HTH transcriptional regulator, Myb-type, DNA-binding (InterPro:IPR017930), Homeodomain-related (InterPro:IPR012287), Myb transcription factor (InterPro:IPR015495…
AT5G05965			A_84_P582351	1.82926		unknown protein; FUNCTIONS IN: molecular_function unknown; INVOLVED IN: biological_process unknown; LOCATED IN: chloroplast; BEST Arabidopsis thaliana protein match is: unknown protein (TAIR:AT2G39855.2); Has 30201 Blast hits to 17322 proteins in 780 species: Archae - 12; Bacteria - 1396; Metazoa - 17338; Fungi - 3422; Plants - 5037; Viruses - 0; Other Eukaryotes - 2996 (source: NCBI BLink).
AT4G01130			A_84_P13770	1.82557		GDSL-like Lipase/Acylhydrolase superfamily protein GDSL-like Lipase/Acylhydrolase superfamily protein; FUNCTIONS IN: hydrolase activity, acting on ester bonds, carboxylesterase activity; INVOLVED IN: lipid metabolic process; LOCATED IN: endomembrane system; EXPRESSED IN: 18 plant structures; EXPRESSED DURING: 13 growth stages; CONTAINS InterPro DOMAIN/s: Lipase, GDSL (InterPro:IPR001087); BEST Ar…
AT2G26440			A_84_P21994	1.82009		Plant invertase/pectin methylesterase inhibitor superfamily Plant invertase/pectin methylesterase inhibitor superfamily; FUNCTIONS IN: enzyme inhibitor activity, pectinesterase activity; INVOLVED IN: cell wall modification; LOCATED IN: endomembrane system, cell wall, plant-type cell wall; EXPRESSED IN: 20 plant structures; EXPRESSED DURING: 13 growth stages; CONTAINS InterPro DOMAIN/s: Pectineste…
AT5G49690			A_84_P194544	1.80791		UDP-Glycosyltransferase superfamily protein UDP-Glycosyltransferase superfamily protein; FUNCTIONS IN: transferase activity, transferring glycosyl groups; INVOLVED IN: metabolic process; CONTAINS InterPro DOMAIN/s: UDP-glucuronosyl/UDP-glucosyltransferase (InterPro:IPR002213); BEST Arabidopsis thaliana protein match is: UDP-Glycosyltransferase superfamily protein (TAIR:AT5G65550.1); Has 1807 Blas…
AT5G44572			A_84_P768857	1.80454		unknown protein; FUNCTIONS IN: molecular_function unknown; INVOLVED IN: biological_process unknown; LOCATED IN: endomembrane system; Has 7 Blast hits to 7 proteins in 2 species: Archae - 0; Bacteria - 0; Metazoa - 0; Fungi - 0; Plants - 7; Viruses - 0; Other Eukaryotes - 0 (source: NCBI BLink).
AT2G22860	ATPSK2, PSK2		A_84_P290124	1.78538		phytosulfokine 2 precursor Phytosulfokine 2 precursor, coding for a unique plant peptide growth factor. phytosulfokine 2 precursor (PSK2); FUNCTIONS IN: growth factor activity; INVOLVED IN: cell proliferation, cell differentiation, organ morphogenesis; LOCATED IN: extracellular matrix; EXPRESSED IN: 21 plant structures; EXPRESSED DURING: 11 growth stages; CONTAINS InterPro DOMAIN/s: Phytosulfokin…
AT5G44585			A_84_P769565	1.77882		unknown protein; FUNCTIONS IN: molecular_function unknown; INVOLVED IN: biological_process unknown; LOCATED IN: endomembrane system; Has 30201 Blast hits to 17322 proteins in 780 species: Archae - 12; Bacteria - 1396; Metazoa - 17338; Fungi - 3422; Plants - 5037; Viruses - 0; Other Eukaryotes - 2996 (source: NCBI BLink).
AT2G31865	PARG2		A_84_P145439	1.76618		poly(ADP-ribose) glycohydrolase 2 poly(ADP-ribose) glycohydrolase 2 (PARG2); FUNCTIONS IN: poly(ADP-ribose) glycohydrolase activity; INVOLVED IN: defense response to fungus; LOCATED IN: cellular_component unknown; CONTAINS InterPro DOMAIN/s: Poly(ADP-ribose) glycohydrolase (InterPro:IPR007724); BEST Arabidopsis thaliana protein match is: Poly (ADP-ribose) glycohydrolase (PARG) (TAIR:AT2G31870.2);…
AT4G36850			A_84_P192434	1.76578		PQ-loop repeat family protein / transmembrane family protein PQ-loop repeat family protein / transmembrane family protein; CONTAINS InterPro DOMAIN/s: Cystinosin/ERS1p repeat (InterPro:IPR006603); BEST Arabidopsis thaliana protein match is: PQ-loop repeat family protein / transmembrane family protein (TAIR:AT2G41050.1); Has 883 Blast hits to 635 proteins in 156 species: Archae - 0; Bacteria - 0; …
AT5G02200	FHL		A_84_P528200	1.75143		far-red-elongated hypocotyl1-like Encodes a small plant-specific protein with both nuclear localization and nuclear export signals that is specifically required, together with FHY1, for the light-regulated nuclear accumulation of phyA. far-red-elongated hypocotyl1-like (FHL); BEST Arabidopsis thaliana protein match is: far-red elongated hypocotyl 1 (TAIR:AT2G37678.1); Has 27 Blast hits to 27 prot…
AT3G26220	CYP71B3		A_84_P10803	1.7475		cytochrome P450, family 71, subfamily B, polypeptide 3 cytochrome P450 monooxygenase cytochrome P450, family 71, subfamily B, polypeptide 3 (CYP71B3); FUNCTIONS IN: electron carrier activity, monooxygenase activity, iron ion binding, oxygen binding, heme binding; INVOLVED IN: oxidation reduction; EXPRESSED IN: 13 plant structures; EXPRESSED DURING: 9 growth stages; CONTAINS InterPro DOMAIN/s: Cyt…
AT5G53550	ATYSL3, YSL3		A_84_P21629	1.74288		YELLOW STRIPE like 3 YELLOW STRIPE like 3 (YSL3); CONTAINS InterPro DOMAIN/s: Oligopeptide transporter OPT superfamily (InterPro:IPR004813); BEST Arabidopsis thaliana protein match is: YELLOW STRIPE like 2 (TAIR:AT5G24380.1); Has 1791 Blast hits to 1736 proteins in 561 species: Archae - 19; Bacteria - 890; Metazoa - 0; Fungi - 282; Plants - 448; Viruses - 1; Other Eukaryotes - 151 (source: NCBI B…
AT3G45960	ATHEXP BETA 2.3, EXLA3, EXPL3		A_84_P828978	1.73536		expansin-like A3 member of EXPANSIN-LIKE. Naming convention from the Expansin Working Group (Kende et al, 2004. Plant Mol Bio) expansin-like A3 (EXLA3); INVOLVED IN: plant-type cell wall organization, unidimensional cell growth, plant-type cell wall loosening; LOCATED IN: membrane, plant-type cell wall; EXPRESSED IN: leaf apex, hypocotyl, root, flower, leaf; EXPRESSED DURING: petal differentiatio…
AT5G03890			A_84_P515793	1.72752		unknown protein; INVOLVED IN: N-terminal protein myristoylation; LOCATED IN: cellular_component unknown; BEST Arabidopsis thaliana protein match is: unknown protein (TAIR:AT3G10120.1); Has 1807 Blast hits to 1807 proteins in 277 species: Archae - 0; Bacteria - 0; Metazoa - 736; Fungi - 347; Plants - 385; Viruses - 0; Other Eukaryotes - 339 (source: NCBI BLink).
AT5G22500	FAR1		A_84_P23436	1.72217		fatty acid reductase 1 Encodes a member of the eight-member gene family encoding alcohol-forming fatty acyl-CoA reductases (FARs) identified in Arabidopsis thaliana. Three of the FARs, FAR1 (At5g22500), FAR4 (At3g44540) and FAR5 (At3g44550), are shown to generate the fatty alcohols found in root, seed coat, and wound-induced leaf tissue. fatty acid reductase 1 (FAR1); FUNCTIONS IN: oxidoreductase…
AT5G07440	GDH2		A_84_P809927	1.71441		glutamate dehydrogenase 2 Encodes the beta-subunit of the glutamate dehydrogenase. The enzyme is almost exclusively found in the mitochondria of stem and leaf companion cells. glutamate dehydrogenase 2 (GDH2); FUNCTIONS IN: in 7 functions; INVOLVED IN: response to cadmium ion, response to salt stress; LOCATED IN: mitochondrion, plasma membrane; EXPRESSED IN: 27 plant structures; EXPRESSED DURING:…
AT4G13560	UNE15		A_84_P19483	1.70616		Late embryogenesis abundant protein (LEA) family protein unfertilized embryo sac 15 (UNE15); FUNCTIONS IN: molecular_function unknown; INVOLVED IN: double fertilization forming a zygote and endosperm, embryo development ending in seed dormancy; LOCATED IN: cellular_component unknown; EXPRESSED IN: 15 plant structures; EXPRESSED DURING: 11 growth stages; BEST Arabidopsis thaliana protein match is:…
AT4G30270	MERI-5, MERI5B, SEN4, XTH24		A_84_P810551	1.70347		xyloglucan endotransglucosylase/hydrolase 24 encodes a protein similar to endo xyloglucan transferase in sequence. It is also very similar to BRU1 in soybean, which is involved in brassinosteroid response. xyloglucan endotransglucosylase/hydrolase 24 (XTH24); FUNCTIONS IN: hydrolase activity, acting on glycosyl bonds, xyloglucan:xyloglucosyl transferase activity; INVOLVED IN: aging, response to g…
AT1G25275			A_84_P556854	1.69844		unknown protein; FUNCTIONS IN: molecular_function unknown; INVOLVED IN: response to karrikin; LOCATED IN: endomembrane system; EXPRESSED IN: 23 plant structures; EXPRESSED DURING: 13 growth stages; Has 18 Blast hits to 18 proteins in 4 species: Archae - 0; Bacteria - 0; Metazoa - 0; Fungi - 0; Plants - 18; Viruses - 0; Other Eukaryotes - 0 (source: NCBI BLink).
AT3G03020			A_84_P308213	1.68704		unknown protein; FUNCTIONS IN: molecular_function unknown; INVOLVED IN: biological_process unknown; LOCATED IN: chloroplast; EXPRESSED IN: 21 plant structures; EXPRESSED DURING: 13 growth stages; Has 5 Blast hits to 5 proteins in 1 species: Archae - 0; Bacteria - 0; Metazoa - 0; Fungi - 0; Plants - 5; Viruses - 0; Other Eukaryotes - 0 (source: NCBI BLink).
AT5G14930	SAG101		A_84_P267870	1.68495		senescence-associated gene 101 encodes an acyl hydrolase involved in senescence . senescence-associated gene 101 (SAG101); Has 22 Blast hits to 22 proteins in 4 species: Archae - 0; Bacteria - 0; Metazoa - 0; Fungi - 0; Plants - 22; Viruses - 0; Other Eukaryotes - 0 (source: NCBI BLink).
AT4G16146			A_84_P210868	1.67524		cAMP-regulated phosphoprotein 19-related protein cAMP-regulated phosphoprotein 19-related protein; FUNCTIONS IN: molecular_function unknown; INVOLVED IN: biological_process unknown; LOCATED IN: cellular_component unknown; EXPRESSED IN: 24 plant structures; EXPRESSED DURING: 13 growth stages; CONTAINS InterPro DOMAIN/s: cAMP-regulated phosphoprotein/endosulphine conserved region (InterPro:IPR00676…
AT5G44580			A_84_P208048	1.67156		unknown protein; FUNCTIONS IN: molecular_function unknown; INVOLVED IN: biological_process unknown; LOCATED IN: endomembrane system; EXPRESSED IN: 18 plant structures; EXPRESSED DURING: 12 growth stages; BEST Arabidopsis thaliana protein match is: unknown protein (TAIR:AT5G44582.1); Has 30201 Blast hits to 17322 proteins in 780 species: Archae - 12; Bacteria - 1396; Metazoa - 17338; Fungi - 3422;…
AT1G69890			A_84_P216248	1.66022		Protein of unknown function (DUF569) CONTAINS InterPro DOMAIN/s: Protein of unknown function DUF569 (InterPro:IPR007679), Actin cross-linking (InterPro:IPR008999); BEST Arabidopsis thaliana protein match is: Actin cross-linking protein (TAIR:AT1G27100.1); Has 237 Blast hits to 216 proteins in 14 species: Archae - 0; Bacteria - 0; Metazoa - 0; Fungi - 0; Plants - 237; Viruses - 0; Other Eukaryotes…
AT4G29050			A_84_P17641	1.65474		Concanavalin A-like lectin protein kinase family protein Concanavalin A-like lectin protein kinase family protein; FUNCTIONS IN: carbohydrate binding, kinase activity; INVOLVED IN: protein amino acid phosphorylation; LOCATED IN: endomembrane system; EXPRESSED IN: 7 plant structures; EXPRESSED DURING: 8 growth stages; CONTAINS InterPro DOMAIN/s: Legume lectin, beta chain (InterPro:IPR001220), Prot…
AT1G53440			A_84_P14539	1.65453		Leucine-rich repeat transmembrane protein kinase Leucine-rich repeat transmembrane protein kinase; FUNCTIONS IN: kinase activity; INVOLVED IN: protein amino acid phosphorylation; LOCATED IN: plasma membrane; EXPRESSED IN: 22 plant structures; EXPRESSED DURING: 13 growth stages; CONTAINS InterPro DOMAIN/s: Serine/threonine-protein kinase domain (InterPro:IPR002290), Leucine-rich repeat (InterPro:I…
AT5G10695			A_84_P306860	1.64619		unknown protein; BEST Arabidopsis thaliana protein match is: unknown protein (TAIR:AT5G57123.1); Has 30201 Blast hits to 17322 proteins in 780 species: Archae - 12; Bacteria - 1396; Metazoa - 17338; Fungi - 3422; Plants - 5037; Viruses - 0; Other Eukaryotes - 2996 (source: NCBI BLink).
AT1G35350			A_84_P19830	1.63599		EXS (ERD1/XPR1/SYG1) family protein EXS (ERD1/XPR1/SYG1) family protein; LOCATED IN: integral to membrane; EXPRESSED IN: 18 plant structures; EXPRESSED DURING: 9 growth stages; CONTAINS InterPro DOMAIN/s: EXS, C-terminal (InterPro:IPR004342), SPX, N-terminal (InterPro:IPR004331); BEST Arabidopsis thaliana protein match is: EXS (ERD1/XPR1/SYG1) family protein (TAIR:AT1G26730.1); Has 1149 Blast hit…
AT1G09530	PAP3, PIF3, POC1		A_84_P11389	1.63584		phytochrome interacting factor 3 Transcription factor interacting with photoreceptors phyA and phyB. Forms a ternary complex in vitro with G-box element of the promoters of LHY, CCA1. Acts as a negative regulator of phyB signalling. It degrades rapidly after irradiation of dark grown seedlings in a process controlled by phytochromes. Does not play a significant role in controlling light input and…
AT3G59900	ARGOS		A_84_P524502	1.6325		auxin-regulated gene involved in organ size Encodes ARGOS (Auxin-Regulated Gene Involved in Organ Size). Inducible by auxin. Involved in lateral organ size control. Transgenic plants expressing sense or antisense ARGOS cDNA display enlarged or reduced aerial organs, respectively. The alteration in organ size is attributable mainly to changes in cell number and the duration of organ growth. AUXIN-…
AT1G65845			A_84_P586318	1.63089		unknown protein; FUNCTIONS IN: molecular_function unknown; INVOLVED IN: biological_process unknown; LOCATED IN: endomembrane system; Has 9 Blast hits to 9 proteins in 2 species: Archae - 0; Bacteria - 0; Metazoa - 0; Fungi - 0; Plants - 9; Viruses - 0; Other Eukaryotes - 0 (source: NCBI BLink).
AT2G39980			A_84_P13439	1.63036		HXXXD-type acyl-transferase family protein HXXXD-type acyl-transferase family protein; FUNCTIONS IN: transferase activity, transferring acyl groups other than amino-acyl groups, transferase activity; INVOLVED IN: response to karrikin; LOCATED IN: cellular_component unknown; EXPRESSED IN: 17 plant structures; EXPRESSED DURING: 10 growth stages; CONTAINS InterPro DOMAIN/s: Transferase (InterPro:IPR…
AT5G44568			A_84_P768781	1.62646		unknown protein; FUNCTIONS IN: molecular_function unknown; INVOLVED IN: biological_process unknown; LOCATED IN: endomembrane system; Has 19 Blast hits to 19 proteins in 2 species: Archae - 0; Bacteria - 0; Metazoa - 0; Fungi - 0; Plants - 19; Viruses - 0; Other Eukaryotes - 0 (source: NCBI BLink).
AT4G24040	ATTRE1, TRE1		A_84_P11945	1.62629		trehalase 1 Encodes a trehalase, member of Glycoside Hydrolase Family 37. trehalase 1 (TRE1); CONTAINS InterPro DOMAIN/s: Glycoside hydrolase, family 37 (InterPro:IPR001661), Six-hairpin glycosidase-like (InterPro:IPR008928), Glycoside hydrolase, family 37, conserved site (InterPro:IPR018232); Has 1925 Blast hits to 1909 proteins in 569 species: Archae - 2; Bacteria - 1056; Metazoa - 507; Fungi -…
AT5G42530			A_84_P115752	1.62157		unknown protein; FUNCTIONS IN: molecular_function unknown; INVOLVED IN: biological_process unknown; LOCATED IN: endomembrane system; BEST Arabidopsis thaliana protein match is: unknown protein (TAIR:AT2G25510.2); Has 30201 Blast hits to 17322 proteins in 780 species: Archae - 12; Bacteria - 1396; Metazoa - 17338; Fungi - 3422; Plants - 5037; Viruses - 0; Other Eukaryotes - 2996 (source: NCBI BLin…
AT3G50470	HR3, MLA10		A_84_P606215	1.6202		homolog of RPW8 3 Homolog of RPW8 homolog of RPW8 3 (HR3); CONTAINS InterPro DOMAIN/s: Powdery mildew resistance protein, RPW8 domain (InterPro:IPR008808); BEST Arabidopsis thaliana protein match is: homolog of RPW8 2 (TAIR:AT3G50460.1); Has 133 Blast hits to 132 proteins in 16 species: Archae - 0; Bacteria - 0; Metazoa - 2; Fungi - 2; Plants - 123; Viruses - 0; Other Eukaryotes - 6 (source: NCBI…
AT5G50670	SPL13, SPL13A, SPL13, SPL13B		A_84_P72974	1.61949
AT1G74440			A_84_P14321	1.60191		Protein of unknown function (DUF962) Protein of unknown function (DUF962); CONTAINS InterPro DOMAIN/s: Protein of unknown function DUF962 (InterPro:IPR009305); BEST Arabidopsis thaliana protein match is: Protein of unknown function (DUF962) (TAIR:AT1G18720.1); Has 608 Blast hits to 608 proteins in 290 species: Archae - 0; Bacteria - 318; Metazoa - 3; Fungi - 143; Plants - 86; Viruses - 0; Other E…
AT1G14780			A_84_P14273	1.594		MAC/Perforin domain-containing protein MAC/Perforin domain-containing protein; CONTAINS InterPro DOMAIN/s: Membrane attack complex component/perforin (MACPF) domain (InterPro:IPR020864); BEST Arabidopsis thaliana protein match is: MAC/Perforin domain-containing protein (TAIR:AT4G24290.2); Has 221 Blast hits to 220 proteins in 25 species: Archae - 0; Bacteria - 0; Metazoa - 19; Fungi - 0; Plants -…
AT5G01210			A_84_P17703	1.5913		HXXXD-type acyl-transferase family protein HXXXD-type acyl-transferase family protein; FUNCTIONS IN: transferase activity, transferring acyl groups other than amino-acyl groups, transferase activity; INVOLVED IN: biological_process unknown; LOCATED IN: cellular_component unknown; EXPRESSED IN: 22 plant structures; EXPRESSED DURING: 13 growth stages; CONTAINS InterPro DOMAIN/s: Transferase (InterP…
AT4G02380	AtLEA5, SAG21		A_84_P23233	1.59005		senescence-associated gene 21 Encodes AtLEA5 (late embryogenesis abundant like protein). Also known as SENESCENCE-ASSOCIATED GENE 21 (SAG21). Has a role on oxidative stress tolerance. mRNA levels are elevated in response to various stresses. senescence-associated gene 21 (SAG21); CONTAINS InterPro DOMAIN/s: Late embryogenesis abundant protein, group 3 (InterPro:IPR004926); BEST Arabidopsis thalia…
AT3G60520			A_84_P304930	1.58657		unknown protein; BEST Arabidopsis thaliana protein match is: unknown protein (TAIR:AT1G02070.1); Has 107 Blast hits to 107 proteins in 14 species: Archae - 0; Bacteria - 0; Metazoa - 0; Fungi - 0; Plants - 107; Viruses - 0; Other Eukaryotes - 0 (source: NCBI BLink).
AT5G49015			A_84_P503493	1.58335		Expressed protein Expressed protein; Has 35333 Blast hits to 34131 proteins in 2444 species: Archae - 798; Bacteria - 22429; Metazoa - 974; Fungi - 991; Plants - 531; Viruses - 0; Other Eukaryotes - 9610 (source: NCBI BLink).
AT3G03640	BGLU25, GLUC		A_84_P16410	1.576		beta glucosidase 25 Encodes beta-glucosidase (GLUC). beta glucosidase 25 (BGLU25); FUNCTIONS IN: cation binding, hydrolase activity, hydrolyzing O-glycosyl compounds, catalytic activity; INVOLVED IN: carbohydrate metabolic process; LOCATED IN: endomembrane system; EXPRESSED IN: 22 plant structures; EXPRESSED DURING: 13 growth stages; CONTAINS InterPro DOMAIN/s: Glycoside hydrolase, family 1 (Inte…
AT4G15236	ABCG43		A_84_P94319	1.5721		ABC-2 and Plant PDR ABC-type transporter family protein ABC-2 and Plant PDR ABC-type transporter family protein; FUNCTIONS IN: nucleoside-triphosphatase activity, ATPase activity, nucleotide binding, ATP binding; LOCATED IN: membrane; CONTAINS InterPro DOMAIN/s: ATPase, AAA+ type, core (InterPro:IPR003593), ABC transporter-like (InterPro:IPR003439), Plant PDR ABC transporter associated (InterPro:…
AT4G18510	CLE2		A_84_P97266	1.55724		CLAVATA3/ESR-related 2 CLE2, putative ligand, member of large gene family homologous to Clavata3 CLAVATA3/ESR-related 2 (CLE2); Has 10 Blast hits to 10 proteins in 5 species: Archae - 0; Bacteria - 0; Metazoa - 0; Fungi - 0; Plants - 10; Viruses - 0; Other Eukaryotes - 0 (source: NCBI BLink).
AT3G49110	ATPCA, ATPRX33, PRX33, PRXCA		A_84_P19375	1.55449		peroxidase CA Class III peroxidase Perx33. Expressed in roots. Located in the cell wall. Involved in cell elongation. Expression activated by light. May play a role in generating H2O2 during defense response. peroxidase CA (PRXCA); FUNCTIONS IN: peroxidase activity; INVOLVED IN: oxygen and reactive oxygen species metabolic process, response to light stimulus, defense response to bacterium, defens…
AT1G29395	COR413IM1, COR413-TM1, COR414-TM1		A_84_P291304	1.55104		COLD REGULATED 314 INNER MEMBRANE 1 Integral membrane protein in the inner envelope of chloroplasts. Provide freezing tolerance. Expression is induced by short-term cold-treatment, water deprivation, and abscisic acid treatment. COLD REGULATED 314 INNER MEMBRANE 1 (COR413IM1); FUNCTIONS IN: molecular_function unknown; INVOLVED IN: cold acclimation, cellular response to water deprivation, cellular…
AT2G46970	PIL1		A_84_P521683	1.54723		phytochrome interacting factor 3-like 1 encodes a novel Myc-related bHLH transcription factor, which physically associated with APRR1/TOC1 and is a member of PIF3 transcription factor family. phytochrome interacting factor 3-like 1 (PIL1); FUNCTIONS IN: sequence-specific DNA binding transcription factor activity; INVOLVED IN: shade avoidance, red or far-red light signaling pathway, regulation of …
AT1G66780			A_84_P14305	1.53698		MATE efflux family protein MATE efflux family protein; FUNCTIONS IN: antiporter activity, drug transmembrane transporter activity, transporter activity; INVOLVED IN: drug transmembrane transport, transmembrane transport; LOCATED IN: membrane; EXPRESSED IN: 14 plant structures; EXPRESSED DURING: 9 growth stages; CONTAINS InterPro DOMAIN/s: Multi antimicrobial extrusion protein MatE (InterPro:IPR00…
AT1G61380	SD1-29		A_84_P16101	1.53622		S-domain-1 29 S-domain-1 29 (SD1-29); FUNCTIONS IN: carbohydrate binding, protein kinase activity, kinase activity; INVOLVED IN: protein amino acid autophosphorylation; LOCATED IN: endomembrane system; EXPRESSED IN: 23 plant structures; EXPRESSED DURING: 13 growth stages; CONTAINS InterPro DOMAIN/s: Curculin-like (mannose-binding) lectin (InterPro:IPR001480), PAN-2 domain (InterPro:IPR013227), Ap…
AT4G13575			A_84_P765883	1.52664		unknown protein; FUNCTIONS IN: molecular_function unknown; INVOLVED IN: biological_process unknown; LOCATED IN: cellular_component unknown; Has 30201 Blast hits to 17322 proteins in 780 species: Archae - 12; Bacteria - 1396; Metazoa - 17338; Fungi - 3422; Plants - 5037; Viruses - 0; Other Eukaryotes - 2996 (source: NCBI BLink).
AT4G15700			A_84_P278800	1.51799		Thioredoxin superfamily protein Thioredoxin superfamily protein; FUNCTIONS IN: electron carrier activity, arsenate reductase (glutaredoxin) activity, protein disulfide oxidoreductase activity; INVOLVED IN: cell redox homeostasis; LOCATED IN: endomembrane system; EXPRESSED IN: 16 plant structures; EXPRESSED DURING: 9 growth stages; CONTAINS InterPro DOMAIN/s: Glutaredoxin-like, plant II (InterPro:…
AT1G17250	AtRLP3, RLP3		A_84_P61820	1.51769		receptor like protein 3 receptor like protein 3 (RLP3); CONTAINS InterPro DOMAIN/s: Leucine-rich repeat-containing N-terminal domain, type 2 (InterPro:IPR013210), Leucine-rich repeat (InterPro:IPR001611); BEST Arabidopsis thaliana protein match is: receptor like protein 2 (TAIR:AT1G17240.1); Has 81484 Blast hits to 24794 proteins in 958 species: Archae - 37; Bacteria - 4331; Metazoa - 15807; Fung…
AT5G01215			A_84_P707180	1.51651		other RNA Potential natural antisense gene, locus overlaps with AT5G01210
AT1G33610			A_84_P828366	1.51613		Leucine-rich repeat (LRR) family protein Leucine-rich repeat (LRR) family protein; INVOLVED IN: signal transduction; LOCATED IN: endomembrane system; EXPRESSED IN: shoot apex, phloem, root, petiole, leaf; EXPRESSED DURING: LP.06 six leaves visible, LP.04 four leaves visible, LP.02 two leaves visible, LP.12 twelve leaves visible; CONTAINS InterPro DOMAIN/s: Leucine-rich repeat-containing N-termina…
AT1G51913			A_84_P753747	1.51521		LOCATED IN: endomembrane system; BEST Arabidopsis thaliana protein match is: cryptdin protein-related (TAIR:AT1G51915.1); Has 22 Blast hits to 22 proteins in 3 species: Archae - 0; Bacteria - 0; Metazoa - 0; Fungi - 0; Plants - 22; Viruses - 0; Other Eukaryotes - 0 (source: NCBI BLink).
AT4G39700			A_84_P60230	1.51285		Heavy metal transport/detoxification superfamily protein Heavy metal transport/detoxification superfamily protein ; FUNCTIONS IN: metal ion binding; INVOLVED IN: metal ion transport; LOCATED IN: cellular_component unknown; CONTAINS InterPro DOMAIN/s: Heavy metal transport/detoxification protein (InterPro:IPR006121); BEST Arabidopsis thaliana protein match is: Heavy metal transport/detoxification …
AT1G05020			A_84_P12296	1.50083		ENTH/ANTH/VHS superfamily protein ENTH/ANTH/VHS superfamily protein; FUNCTIONS IN: phospholipid binding, clathrin binding, binding, phosphatidylinositol binding; INVOLVED IN: clathrin coat assembly; LOCATED IN: clathrin coat; EXPRESSED IN: 11 plant structures; EXPRESSED DURING: L mature pollen stage, M germinated pollen stage, 4 anthesis, petal differentiation and expansion stage, LP.08 eight lea…
AT1G15010			A_84_P19559	1.49853		unknown protein; BEST Arabidopsis thaliana protein match is: unknown protein (TAIR:AT2G01300.1); Has 71 Blast hits to 71 proteins in 13 species: Archae - 0; Bacteria - 2; Metazoa - 0; Fungi - 0; Plants - 69; Viruses - 0; Other Eukaryotes - 0 (source: NCBI BLink).
AT5G15160	BHLH134, BNQ2		A_84_P281230	1.49551		BANQUO 2 BNQ2 belongs to a family of atypical non-DNA binding basic helix-loop-helix (bHLH) proteins that heterodimerize with and negatively regulate bHLH transcription factors. Directly and negatively regulated by AP3 and PI in petals.Required for appropriate regulation of flowering time. BANQUO 2 (BNQ2); FUNCTIONS IN: DNA binding, sequence-specific DNA binding transcription factor activity; INV…
AT2G30250	ATWRKY25, WRKY25		A_84_P23859	1.48255		WRKY DNA-binding protein 25 member of WRKY Transcription Factor; Group I. Located in nucleus. Involved in response to various abiotic stresses - especially salt stress. WRKY DNA-binding protein 25 (WRKY25); CONTAINS InterPro DOMAIN/s: DNA-binding WRKY (InterPro:IPR003657); BEST Arabidopsis thaliana protein match is: WRKY DNA-binding protein 26 (TAIR:AT5G07100.1); Has 5787 Blast hits to 3061 prote…
AT1G21670			A_84_P280930	1.47578		LOCATED IN: cell wall, plant-type cell wall; EXPRESSED IN: 23 plant structures; EXPRESSED DURING: 14 growth stages; CONTAINS InterPro DOMAIN/s: WD40-like Beta Propeller (InterPro:IPR011659), Six-bladed beta-propeller, TolB-like (InterPro:IPR011042); BEST Arabidopsis thaliana protein match is: DPP6 N-terminal domain-like protein (TAIR:AT1G21680.1); Has 8461 Blast hits to 5060 proteins in 1257 spec…
AT3G53800	Fes1B		A_84_P23180	1.47215		Fes1B Encodes one of the Arabidopsis orthologs of the human Hsp70-binding protein 1 (HspBP-1) and yeast Fes1p: Fes1A (AT3G09350), Fes1B (AT3G53800), Fes1C (AT5G02150). Fes1B (Fes1B); FUNCTIONS IN: binding; INVOLVED IN: biological_process unknown; LOCATED IN: cellular_component unknown; EXPRESSED IN: 21 plant structures; EXPRESSED DURING: 13 growth stages; CONTAINS InterPro DOMAIN/s: Nucleotide ex…
AT5G09710			A_84_P841813	1.46034		Magnesium transporter CorA-like family protein Magnesium transporter CorA-like family protein; BEST Arabidopsis thaliana protein match is: magnesium transporter 7 (TAIR:AT5G09690.2); Has 549 Blast hits to 537 proteins in 115 species: Archae - 0; Bacteria - 0; Metazoa - 47; Fungi - 123; Plants - 353; Viruses - 0; Other Eukaryotes - 26 (source: NCBI BLink).
AT5G49520	WRKY48		A_84_P13104	1.45478		WRKY DNA-binding protein 48 Encodes WRKY48, a member of the WRKY Transcription Factor. WRKY48 is a stress- and pathogen-induced transcriptional activator that represses plant basal defense. WRKY DNA-binding protein 48 (WRKY48); CONTAINS InterPro DOMAIN/s: DNA-binding WRKY (InterPro:IPR003657); BEST Arabidopsis thaliana protein match is: WRKY DNA-binding protein 23 (TAIR:AT2G47260.1); Has 1807 Bla…
AT5G63650	SNRK2.5, SNRK2-5, SRK2H		A_84_P13158	1.44748		SNF1-related protein kinase 2.5 encodes a member of SNF1-related protein kinases (SnRK2) whose activity is activated by ionic (salt) and non-ionic (mannitol) osmotic stress. SNF1-related protein kinase 2.5 (SNRK2.5); CONTAINS InterPro DOMAIN/s: Protein kinase, ATP binding site (InterPro:IPR017441), Serine/threonine-protein kinase domain (InterPro:IPR002290), Serine/threonine-protein kinase-like d…
AT4G15670			A_84_P53340	1.43971		Thioredoxin superfamily protein Thioredoxin superfamily protein; FUNCTIONS IN: electron carrier activity, arsenate reductase (glutaredoxin) activity, protein disulfide oxidoreductase activity; INVOLVED IN: cell redox homeostasis; LOCATED IN: cellular_component unknown; CONTAINS InterPro DOMAIN/s: Glutaredoxin-like, plant II (InterPro:IPR011905), Thioredoxin fold (InterPro:IPR012335), Glutaredoxin…
AT3G01290	AtHIR2, HIR2		A_84_P15467	1.43947		SPFH/Band 7/PHB domain-containing membrane-associated protein family SPFH/Band 7/PHB domain-containing membrane-associated protein family; INVOLVED IN: N-terminal protein myristoylation; LOCATED IN: mitochondrion, plasma membrane, vacuole, membrane; EXPRESSED IN: 21 plant structures; EXPRESSED DURING: 9 growth stages; CONTAINS InterPro DOMAIN/s: Band 7 protein (InterPro:IPR001107); BEST Arabidops…
AT2G14900			A_84_P22911	1.43939		Gibberellin-regulated family protein Gibberellin-regulated family protein; FUNCTIONS IN: molecular_function unknown; INVOLVED IN: response to gibberellin stimulus; LOCATED IN: endomembrane system; EXPRESSED IN: 18 plant structures; EXPRESSED DURING: 12 growth stages; CONTAINS InterPro DOMAIN/s: Gibberellin regulated protein (InterPro:IPR003854); BEST Arabidopsis thaliana protein match is: Gibbere…
AT5G58570			A_84_P248115	1.43005		unknown protein; Has 30201 Blast hits to 17322 proteins in 780 species: Archae - 12; Bacteria - 1396; Metazoa - 17338; Fungi - 3422; Plants - 5037; Viruses - 0; Other Eukaryotes - 2996 (source: NCBI BLink).
AT4G15690			A_84_P178304	1.42971		Thioredoxin superfamily protein Thioredoxin superfamily protein; FUNCTIONS IN: electron carrier activity, arsenate reductase (glutaredoxin) activity, protein disulfide oxidoreductase activity; INVOLVED IN: cell redox homeostasis; LOCATED IN: endomembrane system; EXPRESSED IN: 6 plant structures; EXPRESSED DURING: 7 growth stages; CONTAINS InterPro DOMAIN/s: Glutaredoxin-like, plant II (InterPro:I…
AT5G27280			A_84_P21560	1.42695		Zim17-type zinc finger protein Zim17-type zinc finger protein; FUNCTIONS IN: molecular_function unknown; INVOLVED IN: biological_process unknown; LOCATED IN: chloroplast; EXPRESSED IN: 22 plant structures; EXPRESSED DURING: 13 growth stages; CONTAINS InterPro DOMAIN/s: Zinc finger, Zim17-type (InterPro:IPR007853); BEST Arabidopsis thaliana protein match is: Zim17-type zinc finger protein (TAIR:AT…
AT1G78460			A_84_P93839	1.41728		SOUL heme-binding family protein SOUL heme-binding family protein; FUNCTIONS IN: binding; INVOLVED IN: biological_process unknown; LOCATED IN: endomembrane system; EXPRESSED IN: 21 plant structures; EXPRESSED DURING: 13 growth stages; CONTAINS InterPro DOMAIN/s: SOUL haem-binding protein (InterPro:IPR006917); BEST Arabidopsis thaliana protein match is: SOUL heme-binding family protein (TAIR:AT1G1…
AT1G75190			A_84_P289644	1.41041		unknown protein; Has 7306 Blast hits to 3858 proteins in 279 species: Archae - 15; Bacteria - 134; Metazoa - 3314; Fungi - 546; Plants - 228; Viruses - 207; Other Eukaryotes - 2862 (source: NCBI BLink).
AT1G30720			A_84_P18030	1.40944		FAD-binding Berberine family protein FAD-binding Berberine family protein; FUNCTIONS IN: electron carrier activity, oxidoreductase activity, FAD binding, catalytic activity; LOCATED IN: endomembrane system; CONTAINS InterPro DOMAIN/s: FAD-binding, type 2 (InterPro:IPR016166), Berberine/berberine-like (InterPro:IPR012951), FAD linked oxidase, N-terminal (InterPro:IPR006094); BEST Arabidopsis thali…
AT2G28120			A_84_P12570	1.40915		Major facilitator superfamily protein Major facilitator superfamily protein; INVOLVED IN: N-terminal protein myristoylation, transmembrane transport; LOCATED IN: plasma membrane; EXPRESSED IN: 11 plant structures; EXPRESSED DURING: 6 growth stages; CONTAINS InterPro DOMAIN/s: Nodulin-like (InterPro:IPR010658), Major facilitator superfamily MFS-1 (InterPro:IPR011701), Major facilitator superfamily…
AT3G46110			A_84_P828523	1.40914		Domain of unknown function (DUF966) LOCATED IN: plasma membrane; EXPRESSED IN: 19 plant structures; EXPRESSED DURING: 10 growth stages; CONTAINS InterPro DOMAIN/s: Protein of unknown function DUF966 (InterPro:IPR010369), Uncharacterised conserved protein UCP031043 (InterPro:IPR021182); BEST Arabidopsis thaliana protein match is: Domain of unknown function (DUF966) (TAIR:AT5G59790.1); Has 195 Blas…
AT5G18130			A_84_P111802	1.40538		unknown protein; BEST Arabidopsis thaliana protein match is: unknown protein (TAIR:AT3G03870.2); Has 1807 Blast hits to 1807 proteins in 277 species: Archae - 0; Bacteria - 0; Metazoa - 736; Fungi - 347; Plants - 385; Viruses - 0; Other Eukaryotes - 339 (source: NCBI BLink).
AT3G62860			A_84_P19434	1.40064		alpha/beta-Hydrolases superfamily protein alpha/beta-Hydrolases superfamily protein; FUNCTIONS IN: catalytic activity; LOCATED IN: plasma membrane; EXPRESSED IN: 15 plant structures; EXPRESSED DURING: LP.06 six leaves visible, LP.04 four leaves visible, 4 anthesis, C globular stage, petal differentiation and expansion stage; BEST Arabidopsis thaliana protein match is: alpha/beta-Hydrolases superf…
AT1G76590			A_84_P154615	1.39959		PLATZ transcription factor family protein PLATZ transcription factor family protein; CONTAINS InterPro DOMAIN/s: Protein of unknown function DUF597 (InterPro:IPR006734); BEST Arabidopsis thaliana protein match is: PLATZ transcription factor family protein (TAIR:AT1G21000.1); Has 404 Blast hits to 404 proteins in 27 species: Archae - 0; Bacteria - 0; Metazoa - 2; Fungi - 0; Plants - 402; Viruses -…
AT4G01026	PYL7, RCAR2		A_84_P20389	1.39308		PYR1-like 7 Encodes a member of the PYR (pyrabactin resistance )/PYL(PYR1-like)/RCAR (regulatory components of ABA receptor) family proteins with 14 members. PYR/PYL/RCAR family proteins function as abscisic acid sensors. Mediate ABA-dependent regulation of protein phosphatase 2Cs ABI1 and ABI2. PYL/RCAR family proteins function as abscisic acid sensors. Mediate ABA-dependent regulation of ABI1 a…
AT4G04220	RLP46		A_84_P23239	1.39248		receptor like protein 46 receptor like protein 46 (RLP46); FUNCTIONS IN: kinase activity; INVOLVED IN: signal transduction, defense response; LOCATED IN: endomembrane system; EXPRESSED IN: 20 plant structures; EXPRESSED DURING: 11 growth stages; CONTAINS InterPro DOMAIN/s: Leucine-rich repeat, typical subtype (InterPro:IPR003591), Leucine-rich repeat-containing N-terminal domain, type 2 (InterPro…
AT1G33970			A_84_P111022	1.38714		P-loop containing nucleoside triphosphate hydrolases superfamily protein P-loop containing nucleoside triphosphate hydrolases superfamily protein; FUNCTIONS IN: GTP binding; INVOLVED IN: response to bacterium; LOCATED IN: cellular_component unknown; EXPRESSED IN: 22 plant structures; EXPRESSED DURING: 13 growth stages; CONTAINS InterPro DOMAIN/s: AIG1 (InterPro:IPR006703); BEST Arabidopsis thalia…
AT1G06350			A_84_P540848	1.38713		Fatty acid desaturase family protein Fatty acid desaturase family protein; FUNCTIONS IN: oxidoreductase activity, oxidoreductase activity, acting on paired donors, with oxidation of a pair of donors resulting in the reduction of molecular oxygen to two molecules of water; INVOLVED IN: oxidation reduction, lipid metabolic process; CONTAINS InterPro DOMAIN/s: Fatty acid desaturase, type 1, core (In…
AT1G14890			A_84_P22792	1.37816		Plant invertase/pectin methylesterase inhibitor superfamily protein Plant invertase/pectin methylesterase inhibitor superfamily protein; FUNCTIONS IN: enzyme inhibitor activity, pectinesterase inhibitor activity, pectinesterase activity; INVOLVED IN: biological_process unknown; EXPRESSED IN: 22 plant structures; EXPRESSED DURING: 13 growth stages; CONTAINS InterPro DOMAIN/s: Pectinesterase inhibi…
AT1G56150			A_84_P785340	1.37008		SAUR-like auxin-responsive protein family SAUR-like auxin-responsive protein family ; CONTAINS InterPro DOMAIN/s: Auxin responsive SAUR protein (InterPro:IPR003676); BEST Arabidopsis thaliana protein match is: SAUR-like auxin-responsive protein family (TAIR:AT3G12830.1); Has 1156 Blast hits to 1154 proteins in 26 species: Archae - 0; Bacteria - 0; Metazoa - 0; Fungi - 0; Plants - 1155; Viruses - …
AT3G21352			A_84_P761907	1.36969		unknown protein; FUNCTIONS IN: molecular_function unknown; INVOLVED IN: biological_process unknown; LOCATED IN: endomembrane system; BEST Arabidopsis thaliana protein match is: unknown protein (TAIR:AT3G21351.1); Has 26 Blast hits to 26 proteins in 5 species: Archae - 0; Bacteria - 0; Metazoa - 0; Fungi - 0; Plants - 26; Viruses - 0; Other Eukaryotes - 0 (source: NCBI BLink).
AT2G05380	GRP3S		A_84_P216738	1.36625		glycine-rich protein 3 short isoform glycine-rich protein 3 short isoform (GRP3S) mRNA, complete glycine-rich protein 3 short isoform (GRP3S); FUNCTIONS IN: molecular_function unknown; INVOLVED IN: biological_process unknown; LOCATED IN: endomembrane system; EXPRESSED IN: 16 plant structures; EXPRESSED DURING: 13 growth stages; CONTAINS InterPro DOMAIN/s: Glycine rich protein (InterPro:IPR010800)…
AT4G23060	IQD22		A_84_P10050	1.36619		IQ-domain 22 IQ-domain 22 (IQD22); CONTAINS InterPro DOMAIN/s: IQ calmodulin-binding region (InterPro:IPR000048); BEST Arabidopsis thaliana protein match is: IQ-domain 26 (TAIR:AT3G16490.1); Has 890 Blast hits to 763 proteins in 40 species: Archae - 0; Bacteria - 0; Metazoa - 31; Fungi - 3; Plants - 728; Viruses - 0; Other Eukaryotes - 128 (source: NCBI BLink).
AT2G02930	ATGSTF3, GST16, GSTF3		A_84_P277490	1.36235		glutathione S-transferase F3 Encodes glutathione transferase belonging to the phi class of GSTs. Naming convention according to Wagner et al. (2002). glutathione S-transferase F3 (GSTF3); FUNCTIONS IN: glutathione transferase activity; INVOLVED IN: toxin catabolic process; LOCATED IN: plasma membrane, cytoplasm; EXPRESSED IN: phloem, leaf; CONTAINS InterPro DOMAIN/s: Thioredoxin fold (InterPro:IP…
AT4G36430			A_84_P13916	1.35638		Peroxidase superfamily protein Peroxidase superfamily protein; FUNCTIONS IN: peroxidase activity, heme binding; INVOLVED IN: response to other organism; LOCATED IN: cell wall; EXPRESSED IN: 8 plant structures; EXPRESSED DURING: 4 anthesis, C globular stage, 4 leaf senescence stage; CONTAINS InterPro DOMAIN/s: Haem peroxidase (InterPro:IPR010255), Plant peroxidase (InterPro:IPR000823), Peroxidases…
AT4G04330	RbcX1		A_84_P827080	1.35152		Chaperonin-like RbcX protein Chaperonin-like RbcX protein; CONTAINS InterPro DOMAIN/s: Chaperonin-like RbcX (InterPro:IPR003435); Has 30201 Blast hits to 17322 proteins in 780 species: Archae - 12; Bacteria - 1396; Metazoa - 17338; Fungi - 3422; Plants - 5037; Viruses - 0; Other Eukaryotes - 2996 (source: NCBI BLink).
AT2G05520	GRP3, GRP-3		A_84_P809296	1.35045		glycine-rich protein 3 Encodes a glycine-rich protein that is expressed mainly in stems and leaves. mRNA levels are upregulated in response to ABA, salicylic acid and ethylene but downregulated in response to dessication. glycine-rich protein 3 (GRP-3); FUNCTIONS IN: molecular_function unknown; INVOLVED IN: response to ethylene stimulus, response to desiccation, response to abscisic acid stimulus…
AT4G26070	MEK1, MKK1, NMAPKK		A_84_P17627	1.3425		MAP kinase/ ERK kinase 1 Member of MAP Kinase Kinase. Likely functions in a stress-activated MAPK pathway. Can phosphorylate the MAPK AtMPK4, in response to stress. Gets phosphorylated by MEKK1 in response to wounding. MAP kinase/ ERK kinase 1 (MEK1); CONTAINS InterPro DOMAIN/s: Protein kinase, ATP binding site (InterPro:IPR017441), Protein kinase, catalytic domain (InterPro:IPR000719), Serine/th…
AT5G61610			A_84_P11260	1.34244		Oleosin family protein Oleosin family protein; INVOLVED IN: lipid storage; LOCATED IN: monolayer-surrounded lipid storage body, endomembrane system, integral to membrane, membrane; CONTAINS InterPro DOMAIN/s: Oleosin (InterPro:IPR000136); BEST Arabidopsis thaliana protein match is: oleosin3 (TAIR:AT5G51210.1); Has 7022 Blast hits to 3384 proteins in 600 species: Archae - 4; Bacteria - 1751; Metaz…
AT2G17880			A_84_P19824	1.33637		Chaperone DnaJ-domain superfamily protein Chaperone DnaJ-domain superfamily protein; FUNCTIONS IN: heat shock protein binding; INVOLVED IN: protein folding; LOCATED IN: chloroplast; EXPRESSED IN: 18 plant structures; EXPRESSED DURING: 11 growth stages; CONTAINS InterPro DOMAIN/s: Molecular chaperone, heat shock protein, Hsp40, DnaJ (InterPro:IPR015609), Heat shock protein DnaJ, N-terminal (InterP…
AT2G34090	MEE18		A_84_P566826	1.33389		maternal effect embryo arrest 18 maternal effect embryo arrest 18 (MEE18); CONTAINS InterPro DOMAIN/s: LPPG:FO 2-phospho-L-lactate transferase CofD/UPF0052 (InterPro:IPR002882); Has 2113 Blast hits to 1989 proteins in 935 species: Archae - 0; Bacteria - 1707; Metazoa - 0; Fungi - 155; Plants - 41; Viruses - 1; Other Eukaryotes - 209 (source: NCBI BLink).
AT4G27450			A_84_P15742	1.32828		Aluminium induced protein with YGL and LRDR motifs Aluminium induced protein with YGL and LRDR motifs; FUNCTIONS IN: molecular_function unknown; INVOLVED IN: biological_process unknown; LOCATED IN: cytosol, nucleus, plasma membrane; EXPRESSED IN: 25 plant structures; EXPRESSED DURING: 14 growth stages; BEST Arabidopsis thaliana protein match is: Aluminium induced protein with YGL and LRDR motifs …
AT1G13700	PGL1		A_84_P14348	1.32719		6-phosphogluconolactonase 1 6-phosphogluconolactonase 1 (PGL1); FUNCTIONS IN: 6-phosphogluconolactonase activity, catalytic activity; INVOLVED IN: pentose-phosphate shunt, carbohydrate metabolic process; LOCATED IN: cellular_component unknown; EXPRESSED IN: 11 plant structures; EXPRESSED DURING: LP.06 six leaves visible, LP.04 four leaves visible, 4 anthesis, petal differentiation and expansion s…
AT1G06080	ADS1		A_84_P20410	1.32657		delta 9 desaturase 1 homologous to delta 9 acyl-lipid desaturases of cyanobacteria and acyl-CoA desaturases of yeast and mammals. expression down-regulated by cold temperature. delta 9 desaturase 1 (ADS1); FUNCTIONS IN: oxidoreductase activity, oxidoreductase activity, acting on paired donors, with oxidation of a pair of donors resulting in the reduction of molecular oxygen to two molecules of wa…
AT1G08930	ERD6		A_84_P16110	1.32086		Major facilitator superfamily protein encodes a putative sucrose transporter whose gene expression is induced by dehydration and cold. EARLY RESPONSE TO DEHYDRATION 6 (ERD6); FUNCTIONS IN: carbohydrate transmembrane transporter activity, sugar:hydrogen symporter activity, sugar transmembrane transporter activity; INVOLVED IN: response to water deprivation, response to salt stress, response to col…
AT2G41430	CID1, ERD15, LSR1		A_84_P20156	1.31983		dehydration-induced protein (ERD15) Encodes hydrophilic protein lacking Cys residues that is expressed in response to drought stress, light stress and treatment with plant-growth-promoting rhizobacteria (Paenibacillus polymyxa), possibly revealing a connection between responses to biotic and abiotic stress. Also identified as a CTC Interacting Domain (CID) protein in a yeast two hybrid screen usi…
AT2G38290	AMT2, AMT2;1, ATAMT2		A_84_P19209	1.3197		ammonium transporter 2 encodes a high-affinity ammonium transporter, which is expressed in shoot and root. Expression in root and shoot is under nitrogen and carbon dioxide regulation, respectively. ammonium transporter 2 (AMT2); FUNCTIONS IN: ammonium transmembrane transporter activity, high affinity secondary active ammonium transmembrane transporter activity; INVOLVED IN: ammonium transport, r…
AT1G55450			A_84_P18141	1.31722		S-adenosyl-L-methionine-dependent methyltransferases superfamily protein S-adenosyl-L-methionine-dependent methyltransferases superfamily protein; FUNCTIONS IN: methyltransferase activity; INVOLVED IN: response to salt stress; EXPRESSED IN: 20 plant structures; EXPRESSED DURING: 13 growth stages; CONTAINS InterPro DOMAIN/s: Methyltransferase type 11 (InterPro:IPR013216); BEST Arabidopsis thaliana…
AT1G60060			A_84_P206348	1.31353		Serine/threonine-protein kinase WNK (With No Lysine)-related Serine/threonine-protein kinase WNK (With No Lysine)-related; BEST Arabidopsis thaliana protein match is: Serine/threonine-protein kinase WNK (With No Lysine)-related (TAIR:AT5G53900.2); Has 3565 Blast hits to 2565 proteins in 80 species: Archae - 0; Bacteria - 3; Metazoa - 15; Fungi - 88; Plants - 227; Viruses - 0; Other Eukaryotes - 3…
AT2G36220			A_84_P816258	1.31331		unknown protein; BEST Arabidopsis thaliana protein match is: unknown protein (TAIR:AT3G52710.1); Has 74 Blast hits to 74 proteins in 10 species: Archae - 0; Bacteria - 0; Metazoa - 0; Fungi - 0; Plants - 74; Viruses - 0; Other Eukaryotes - 0 (source: NCBI BLink).
AT1G15670			A_84_P20792	1.30478		Galactose oxidase/kelch repeat superfamily protein Galactose oxidase/kelch repeat superfamily protein; CONTAINS InterPro DOMAIN/s: Galactose oxidase/kelch, beta-propeller (InterPro:IPR011043), Kelch repeat type 1 (InterPro:IPR006652), Kelch related (InterPro:IPR013089), Kelch-type beta propeller (InterPro:IPR015915); BEST Arabidopsis thaliana protein match is: Galactose oxidase/kelch repeat super…
AT1G06520	ATGPAT1, GPAT1		A_84_P13942	1.30458		glycerol-3-phosphate acyltransferase 1 Encodes a membrane associated mitochondrial localized protein with glycerol-3-phosphate acyltransferase activity.Expressed in flower buds and siliques. Homozygous mutant plants are male sterile and have abnormal glycerolipid levels. glycerol-3-phosphate acyltransferase 1 (GPAT1); CONTAINS InterPro DOMAIN/s: Phospholipid/glycerol acyltransferase (InterPro:IPR…
AT1G51270			A_84_P752993	1.30136		structural molecules;transmembrane receptors;structural molecules structural molecules;transmembrane receptors;structural molecules; FUNCTIONS IN: transmembrane receptor activity, structural molecule activity; INVOLVED IN: signal transduction, innate immune response; LOCATED IN: intrinsic to membrane; EXPRESSED IN: 22 plant structures; EXPRESSED DURING: 12 growth stages; CONTAINS InterPro DOMAIN/…
AT2G39350	ABCG1		A_84_P17328	1.29932		ABC-2 type transporter family protein ABC-2 type transporter family protein; FUNCTIONS IN: ATPase activity, coupled to transmembrane movement of substances; INVOLVED IN: response to nematode; LOCATED IN: plasma membrane; EXPRESSED IN: 15 plant structures; EXPRESSED DURING: 4 anthesis, C globular stage, petal differentiation and expansion stage, E expanded cotyledon stage; CONTAINS InterPro DOMAIN…
AT1G19310			A_84_P92089	1.29922		RING/U-box superfamily protein RING/U-box superfamily protein; FUNCTIONS IN: zinc ion binding; EXPRESSED IN: 24 plant structures; EXPRESSED DURING: 15 growth stages; CONTAINS InterPro DOMAIN/s: Zinc finger, RING-type, conserved site (InterPro:IPR017907), Zinc finger, RING-type (InterPro:IPR001841), Zinc finger, C3HC4 RING-type (InterPro:IPR018957); BEST Arabidopsis thaliana protein match is: RING…
AT3G46300			A_84_P514686	1.29684		unknown protein; BEST Arabidopsis thaliana protein match is: unknown protein (TAIR:AT3G46310.1); Has 37 Blast hits to 37 proteins in 10 species: Archae - 0; Bacteria - 0; Metazoa - 0; Fungi - 0; Plants - 37; Viruses - 0; Other Eukaryotes - 0 (source: NCBI BLink).
AT4G36790			A_84_P115212	1.29317		Major facilitator superfamily protein Major facilitator superfamily protein; FUNCTIONS IN: carbohydrate transmembrane transporter activity, sugar:hydrogen symporter activity; INVOLVED IN: transmembrane transport; LOCATED IN: membrane; EXPRESSED IN: 18 plant structures; EXPRESSED DURING: 12 growth stages; CONTAINS InterPro DOMAIN/s: Major facilitator superfamily (InterPro:IPR020846), Major facilit…
AT5G16370	AAE5		A_84_P11133	1.28845		acyl activating enzyme 5 acyl activating enzyme 5 (AAE5); FUNCTIONS IN: catalytic activity; INVOLVED IN: metabolic process; LOCATED IN: peroxisome; EXPRESSED IN: leaf; CONTAINS InterPro DOMAIN/s: AMP-binding, conserved site (InterPro:IPR020845), AMP-dependent synthetase/ligase (InterPro:IPR000873); BEST Arabidopsis thaliana protein match is: AMP-dependent synthetase and ligase family protein (TAI…
AT1G65390	ATPP2-A5, PP2-A5		A_84_P15304	1.28537		phloem protein 2 A5 phloem protein 2 A5 (PP2-A5); FUNCTIONS IN: carbohydrate binding; INVOLVED IN: signal transduction, defense response, innate immune response; LOCATED IN: intrinsic to membrane, chloroplast; EXPRESSED IN: 21 plant structures; EXPRESSED DURING: 12 growth stages; CONTAINS InterPro DOMAIN/s: Toll-Interleukin receptor (InterPro:IPR000157); BEST Arabidopsis thaliana protein match is…
AT5G01870			A_84_P17706	1.28484		Bifunctional inhibitor/lipid-transfer protein/seed storage 2S albumin superfamily protein Predicted to encode a PR (pathogenesis-related) protein. Belongs to the lipid transfer protein (PR-14) family with the following members: At2g38540/LTP1, At2g38530/LTP2, At5g59320/LTP3, At5g59310/LTP4, At3g51600/LTP5, At3g08770/LTP6, At2g15050/LTP7, At2g18370/LTP8, At2g15325/LTP9, At5g01870/LTP10, At4g33355/…
AT3G47160			A_84_P10858	1.28269		RING/U-box superfamily protein RING/U-box superfamily protein; FUNCTIONS IN: zinc ion binding; EXPRESSED IN: 23 plant structures; EXPRESSED DURING: 13 growth stages; CONTAINS InterPro DOMAIN/s: Zinc finger, RING-type, conserved site (InterPro:IPR017907), Zinc finger, RING-type (InterPro:IPR001841); BEST Arabidopsis thaliana protein match is: RING/U-box superfamily protein (TAIR:AT5G58787.1); Has …
AT2G22300	CAMTA3, SR1		A_84_P824439	1.27453		signal responsive 1 Encodes a putative CAM binding transcription factor. Loss of function mutations show enhanced resistance to fungal and bacterial pathogens suggesting that CAMTA functions to suppress defense responses. signal responsive 1 (SR1); FUNCTIONS IN: calmodulin binding, transcription regulator activity; INVOLVED IN: response to biotic stimulus; LOCATED IN: nucleus; EXPRESSED IN: 23 pl…
AT1G72360	AtERF73, ERF73, HRE1		A_84_P20910	1.27118		Integrase-type DNA-binding superfamily protein encodes a member of the ERF (ethylene response factor) subfamily B-2 of ERF/AP2 transcription factor family. The protein contains one AP2 domain. There are 5 members in this subfamily including RAP2.2 AND RAP2.12. HYPOXIA RESPONSIVE ERF (ETHYLENE RESPONSE FACTOR) 1 (HRE1); CONTAINS InterPro DOMAIN/s: DNA-binding, integrase-type (InterPro:IPR016177), …
AT3G10020			A_84_P858464	1.26237		unknown protein; FUNCTIONS IN: molecular_function unknown; INVOLVED IN: response to oxidative stress, anaerobic respiration; LOCATED IN: cellular_component unknown; EXPRESSED IN: 23 plant structures; EXPRESSED DURING: 13 growth stages; Has 47 Blast hits to 47 proteins in 12 species: Archae - 0; Bacteria - 0; Metazoa - 1; Fungi - 0; Plants - 46; Viruses - 0; Other Eukaryotes - 0 (source: NCBI BLin…
AT5G65070	AGL69, FCL4, MAF4		A_84_P10328	1.25967		K-box region and MADS-box transcription factor family protein Encodes MADS-box containing FLC paralog. Five splice variants have been identified but not characterized with respect to expression patterns and/or differing function. Overexpression of the gene in the Landsberg ecotype leads to a delay in flowering, transcript levels of MAF4 are reduced after a 6 week vernalization. MADS AFFECTING FLO…
AT2G18670			A_84_P22983	1.25759		RING/U-box superfamily protein RING/U-box superfamily protein; FUNCTIONS IN: zinc ion binding; EXPRESSED IN: 21 plant structures; EXPRESSED DURING: 14 growth stages; CONTAINS InterPro DOMAIN/s: Zinc finger, RING-type (InterPro:IPR001841), Zinc finger, C3HC4 RING-type (InterPro:IPR018957); BEST Arabidopsis thaliana protein match is: RING/U-box superfamily protein (TAIR:AT4G30370.1); Has 8378 Blast…
AT3G26280	CYP71B4		A_84_P14584	1.25533		cytochrome P450, family 71, subfamily B, polypeptide 4 cytochrome P450 monooxygenase cytochrome P450, family 71, subfamily B, polypeptide 4 (CYP71B4); FUNCTIONS IN: electron carrier activity, monooxygenase activity, iron ion binding, oxygen binding, heme binding; INVOLVED IN: oxidation reduction; LOCATED IN: endomembrane system; EXPRESSED IN: 11 plant structures; EXPRESSED DURING: 9 growth stages…
AT2G23320	WRKY15		A_84_P13481	1.25244		WRKY DNA-binding protein 15 Encodes WRKY DNA-binding protein 15 (WRKY15). WRKY DNA-binding protein 15 (WRKY15); CONTAINS InterPro DOMAIN/s: DNA-binding WRKY (InterPro:IPR003657), Transcription factor, WRKY, Zn-cluster (InterPro:IPR018872); BEST Arabidopsis thaliana protein match is: WRKY DNA-binding protein 11 (TAIR:AT4G31550.1); Has 3350 Blast hits to 2896 proteins in 193 species: Archae - 0; Ba…
AT5G04310			A_84_P237873	1.25216		Pectin lyase-like superfamily protein Pectin lyase-like superfamily protein; CONTAINS InterPro DOMAIN/s: Pectin lyase fold/virulence factor (InterPro:IPR011050), AmbAllergen (InterPro:IPR018082), Pectate lyase/Amb allergen (InterPro:IPR002022), Pectin lyase fold (InterPro:IPR012334); BEST Arabidopsis thaliana protein match is: Pectin lyase-like superfamily protein (TAIR:AT3G54920.1); Has 1753 Bla…
AT4G03420			A_84_P65394	1.25184		Protein of unknown function (DUF789) Protein of unknown function (DUF789); CONTAINS InterPro DOMAIN/s: Protein of unknown function DUF789 (InterPro:IPR008507); BEST Arabidopsis thaliana protein match is: Protein of unknown function (DUF789) (TAIR:AT1G03610.1); Has 30201 Blast hits to 17322 proteins in 780 species: Archae - 12; Bacteria - 1396; Metazoa - 17338; Fungi - 3422; Plants - 5037; Viruses…
AT1G32540	LOL1		A_84_P169543	1.2465		lsd one like 1 Encodes a protein with 3 plant-specific zinc finger domains that acts as a positive regulator of cell death. lsd one like 1 (LOL1); FUNCTIONS IN: DNA binding; INVOLVED IN: induction of apoptosis; LOCATED IN: endomembrane system; EXPRESSED IN: 21 plant structures; EXPRESSED DURING: 13 growth stages; CONTAINS InterPro DOMAIN/s: Zinc finger, LSD1-type (InterPro:IPR005735); BEST Arabid…
AT5G22580			A_84_P243945	1.23446		Stress responsive A/B Barrel Domain Stress responsive A/B Barrel Domain; FUNCTIONS IN: molecular_function unknown; INVOLVED IN: biological_process unknown; LOCATED IN: chloroplast; EXPRESSED IN: 22 plant structures; EXPRESSED DURING: 13 growth stages; CONTAINS InterPro DOMAIN/s: Stress responsive alpha-beta barrel (InterPro:IPR013097), Dimeric alpha-beta barrel (InterPro:IPR011008); BEST Arabidop…
AT2G18700	ATTPSB, TPS11		A_84_P23929	1.23324		trehalose phosphatase/synthase 11 Encodes an enzyme putatively involved in trehalose biosynthesis. The protein has a trehalose synthase (TPS)-like domain that may or may not be active as well as a trehalose phosphatase (TPP)-like domain. trehalose phosphatase/synthase 11 (TPS11); FUNCTIONS IN: transferase activity, transferring glycosyl groups; INVOLVED IN: trehalose biosynthetic process, metabol…
AT1G52200			A_84_P152118	1.23288		PLAC8 family protein PLAC8 family protein; FUNCTIONS IN: molecular_function unknown; INVOLVED IN: response to oxidative stress; LOCATED IN: plasma membrane; EXPRESSED IN: 10 plant structures; EXPRESSED DURING: 6 growth stages; CONTAINS InterPro DOMAIN/s: Protein of unknown function Cys-rich (InterPro:IPR006461); BEST Arabidopsis thaliana protein match is: PLAC8 family protein (TAIR:AT3G18450.1); …
AT3G05650	AtRLP32, RLP32		A_84_P23046	1.23219		receptor like protein 32 receptor like protein 32 (RLP32); FUNCTIONS IN: kinase activity; INVOLVED IN: signal transduction, defense response; LOCATED IN: endomembrane system; EXPRESSED IN: 22 plant structures; EXPRESSED DURING: 13 growth stages; CONTAINS InterPro DOMAIN/s: Leucine-rich repeat-containing N-terminal domain, type 2 (InterPro:IPR013210), Leucine-rich repeat (InterPro:IPR001611); BEST…
AT4G23260	CRK18		A_84_P20452	1.2247		cysteine-rich RLK (RECEPTOR-like protein kinase) 18 Encodes a cysteine-rich receptor-like protein kinase. cysteine-rich RLK (RECEPTOR-like protein kinase) 18 (CRK18); FUNCTIONS IN: protein serine/threonine kinase activity, protein kinase activity, ATP binding; INVOLVED IN: response to abscisic acid stimulus; LOCATED IN: endomembrane system; EXPRESSED IN: 14 plant structures; EXPRESSED DURING: 9 g…
AT1G08980	AMI1, ATTOC64-I, TOC64-I		A_84_P148728	1.22081		amidase 1 Encodes an enzyme with similarity to bacterial acylamidohydrolases and exhibits indole-3-acetamide amidohydrolase activity in vitro. This enzyme may be involved in the in vivo biosynthesis of indole-acetic acid from indole-3-acetamide, a native metabolite of A. thaliana. It appears to exist as a monomer. amidase 1 (AMI1); FUNCTIONS IN: amidase activity, hydrolase activity, acting on car…
AT5G58650	PSY1		A_84_P142599	1.21311		plant peptide containing sulfated tyrosine 1 Encodes PSY1, an18-aa tyrosine-sulfated glycopeptide that promotes cellular proliferation and expansion. PSY1 is widely expressed in various tissues, including shoot apical meristem, and is highly up-regulated by wounding. Perception of PSY1 depends on At1g72300, a leucine-rich repeat receptor kinase (LRR-RK). plant peptide containing sulfated tyrosine…
AT1G73750			A_84_P17134	1.21081		Uncharacterised conserved protein UCP031088, alpha/beta hydrolase Uncharacterised conserved protein UCP031088, alpha/beta hydrolase; CONTAINS InterPro DOMAIN/s: Uncharacterised conserved protein UCP031088, alpha/beta hydrolase, At1g15070 (InterPro:IPR016969), Alpha/beta hydrolase fold-1 (InterPro:IPR000073); BEST Arabidopsis thaliana protein match is: Uncharacterised conserved protein UCP031088, …
AT5G45750	RABA1c		A_84_P14034	1.20962		RAB GTPase homolog A1C RAB GTPase homolog A1C (RABA1c); FUNCTIONS IN: GTP binding; INVOLVED IN: protein transport, small GTPase mediated signal transduction; LOCATED IN: plasma membrane, nucleus, vacuole; EXPRESSED IN: 26 plant structures; EXPRESSED DURING: 14 growth stages; CONTAINS InterPro DOMAIN/s: Ras GTPase (InterPro:IPR001806), Small GTP-binding protein (InterPro:IPR005225), Small GTPase (…
AT2G25200			A_84_P609548	1.20581		Plant protein of unknown function (DUF868) Plant protein of unknown function (DUF868); CONTAINS InterPro DOMAIN/s: Protein of unknown function DUF868, plant (InterPro:IPR008586); BEST Arabidopsis thaliana protein match is: Plant protein of unknown function (DUF868) (TAIR:AT5G11000.1); Has 283 Blast hits to 283 proteins in 16 species: Archae - 0; Bacteria - 0; Metazoa - 0; Fungi - 0; Plants - 283;…
AT1G05135			A_84_P751260	1.20491		pseudogene of unknown protein expressed protein, isoform contains a non-consensus TG acceptor site at intron.
AT1G20620	ATCAT3, CAT3, SEN2		A_84_P771152	1.20208		catalase 3 Catalase, catalyzes the breakdown of hydrogen peroxide (H2O2) into water and oxygen. catalase 3 (CAT3); FUNCTIONS IN: catalase activity, cobalt ion binding; INVOLVED IN: in 7 processes; LOCATED IN: in 11 components; EXPRESSED IN: 29 plant structures; EXPRESSED DURING: 17 growth stages; CONTAINS InterPro DOMAIN/s: Catalase-like domain, haem-dependent (InterPro:IPR020835), Catalase relat…
AT2G28900	ATOEP16-L, OEP16, OEP16-1		A_84_P14450	1.20205		outer plastid envelope protein 16-1 Encodes AtOEP16, a 16-KDa plastid outer membrane protein involved in plastid import of protochlorophyllide oxidoreductase A. Predominantly expressed in leaves and is also inducible by cold treatment. outer plastid envelope protein 16-1 (OEP16-1); FUNCTIONS IN: protein transporter activity, P-P-bond-hydrolysis-driven protein transmembrane transporter activity; I…
AT4G01720	WRKY47		A_84_P826587	1.19683		WRKY family transcription factor member of WRKY Transcription Factor; Group II-b WRKY47; CONTAINS InterPro DOMAIN/s: DNA-binding WRKY (InterPro:IPR003657); BEST Arabidopsis thaliana protein match is: WRKY family transcription factor (TAIR:AT4G04450.1); Has 3605 Blast hits to 3148 proteins in 215 species: Archae - 2; Bacteria - 4; Metazoa - 47; Fungi - 10; Plants - 3482; Viruses - 0; Other Eukaryo…
AT3G53990			A_84_P24127	1.1965		Adenine nucleotide alpha hydrolases-like superfamily protein Adenine nucleotide alpha hydrolases-like superfamily protein; FUNCTIONS IN: molecular_function unknown; INVOLVED IN: response to cold, response to stress; LOCATED IN: cellular_component unknown; EXPRESSED IN: 23 plant structures; EXPRESSED DURING: 14 growth stages; CONTAINS InterPro DOMAIN/s: UspA (InterPro:IPR006016), Rossmann-like alp…
AT5G10570			A_84_P13952	1.19565		basic helix-loop-helix (bHLH) DNA-binding superfamily protein basic helix-loop-helix (bHLH) DNA-binding superfamily protein; FUNCTIONS IN: DNA binding, sequence-specific DNA binding transcription factor activity; INVOLVED IN: regulation of transcription; LOCATED IN: nucleus; CONTAINS InterPro DOMAIN/s: Helix-loop-helix DNA-binding domain (InterPro:IPR001092), Helix-loop-helix DNA-binding (InterPr…
AT3G14050	ATRSH2, AT-RSH2, RSH2		A_84_P17400	1.19559		RELA/SPOT homolog 2 RELA/SPOT homolog 2 (RSH2); CONTAINS InterPro DOMAIN/s: Metal-dependent phosphohydrolase, HD subdomain (InterPro:IPR006674), Metal-dependent phosphohydrolase, HD domain (InterPro:IPR003607), RelA/SpoT (InterPro:IPR007685); BEST Arabidopsis thaliana protein match is: RELA/SPOT homolog 3 (TAIR:AT1G54130.1); Has 12447 Blast hits to 12322 proteins in 2456 species: Archae - 4; Bact…
AT4G21620			A_84_P156085	1.19215		glycine-rich protein glycine-rich protein; FUNCTIONS IN: molecular_function unknown; INVOLVED IN: biological_process unknown; LOCATED IN: endomembrane system; EXPRESSED IN: 22 plant structures; EXPRESSED DURING: 13 growth stages; BEST Arabidopsis thaliana protein match is: unknown protein (TAIR:AT2G19000.1); Has 6132 Blast hits to 3336 proteins in 421 species: Archae - 1; Bacteria - 1011; Metazoa…
AT3G62150	ABCB21, PGP21		A_84_P19431	1.19171		P-glycoprotein 21 P-glycoprotein 21 (PGP21); FUNCTIONS IN: ATPase activity, coupled to transmembrane movement of substances; INVOLVED IN: transport, transmembrane transport; LOCATED IN: plasma membrane; EXPRESSED IN: 14 plant structures; EXPRESSED DURING: 8 growth stages; CONTAINS InterPro DOMAIN/s: ATPase, AAA+ type, core (InterPro:IPR003593), ABC transporter-like (InterPro:IPR003439), ABC trans…
AT1G24530			A_84_P11362	1.1826		Transducin/WD40 repeat-like superfamily protein Transducin/WD40 repeat-like superfamily protein; FUNCTIONS IN: nucleotide binding; INVOLVED IN: biological_process unknown; LOCATED IN: plasma membrane, heterotrimeric G-protein complex; EXPRESSED IN: 24 plant structures; EXPRESSED DURING: 14 growth stages; CONTAINS InterPro DOMAIN/s: WD40 repeat 2 (InterPro:IPR019782), WD40 repeat-like-containing d…
AT2G06925	PLA2-ALPHA		A_84_P551689	1.18164		Phospholipase A2 family protein Encodes a secretory phospholipase A2 enzyme, which specifically hydrolyzes the sn-2 position of phospholipids. The enzyme has a preference towards linoleoyl acyl chain over palmitoyl acyl chain. It also has a slight preference for phosphatidylcholine over phosphatidylethanolamine. PLA2-ALPHA; FUNCTIONS IN: phospholipase A2 activity; INVOLVED IN: phospholipid metabo…
AT2G01300			A_84_P268090	1.18039		unknown protein; BEST Arabidopsis thaliana protein match is: unknown protein (TAIR:AT1G15010.1); Has 73 Blast hits to 73 proteins in 12 species: Archae - 0; Bacteria - 0; Metazoa - 0; Fungi - 0; Plants - 73; Viruses - 0; Other Eukaryotes - 0 (source: NCBI BLink).
AT1G35710			A_84_P16510	1.1788		Protein kinase family protein with leucine-rich repeat domain Protein kinase family protein with leucine-rich repeat domain; FUNCTIONS IN: protein serine/threonine kinase activity, protein tyrosine kinase activity, protein kinase activity, ATP binding; INVOLVED IN: transmembrane receptor protein tyrosine kinase signaling pathway, protein amino acid phosphorylation; LOCATED IN: endomembrane system…
AT3G55720			A_84_P583074	1.17562		Protein of unknown function (DUF620) Protein of unknown function (DUF620); CONTAINS InterPro DOMAIN/s: Protein of unknown function DUF620 (InterPro:IPR006873); BEST Arabidopsis thaliana protein match is: Protein of unknown function (DUF620) (TAIR:AT5G05840.1); Has 215 Blast hits to 214 proteins in 18 species: Archae - 0; Bacteria - 0; Metazoa - 0; Fungi - 0; Plants - 215; Viruses - 0; Other Eukar…
AT1G78270	AtUGT85A4, UGT85A4		A_84_P13341	1.17515		UDP-glucosyl transferase 85A4 UDP-glucosyl transferase 85A4 (UGT85A4); FUNCTIONS IN: transferase activity, transferring hexosyl groups, UDP-glycosyltransferase activity, glucuronosyltransferase activity; INVOLVED IN: metabolic process; LOCATED IN: cellular_component unknown; EXPRESSED IN: 17 plant structures; EXPRESSED DURING: 9 growth stages; CONTAINS InterPro DOMAIN/s: UDP-glucuronosyl/UDP-gluc…
AT3G10720			A_84_P21160	1.172		Plant invertase/pectin methylesterase inhibitor superfamily Plant invertase/pectin methylesterase inhibitor superfamily; FUNCTIONS IN: pectinesterase activity; INVOLVED IN: cell wall modification; LOCATED IN: cell wall, plant-type cell wall; EXPRESSED IN: 21 plant structures; EXPRESSED DURING: 13 growth stages; CONTAINS InterPro DOMAIN/s: Pectinesterase, active site (InterPro:IPR018040), Pectin l…
AT4G16500			A_84_P15802	1.17123		Cystatin/monellin superfamily protein Cystatin/monellin superfamily protein; FUNCTIONS IN: enzyme regulator activity, cysteine-type endopeptidase inhibitor activity; INVOLVED IN: biological_process unknown; LOCATED IN: cell wall, vacuole; EXPRESSED IN: 24 plant structures; EXPRESSED DURING: 15 growth stages; CONTAINS InterPro DOMAIN/s: Proteinase inhibitor I25, cystatin (InterPro:IPR000010), Prot…
AT1G01240			A_84_P22095	1.16481		unknown protein; INVOLVED IN: N-terminal protein myristoylation; EXPRESSED IN: 17 plant structures; EXPRESSED DURING: 11 growth stages; BEST Arabidopsis thaliana protein match is: unknown protein (TAIR:AT2G46550.1); Has 95 Blast hits to 78 proteins in 16 species: Archae - 0; Bacteria - 2; Metazoa - 11; Fungi - 0; Plants - 80; Viruses - 0; Other Eukaryotes - 2 (source: NCBI BLink).
AT1G49032			A_84_P754489	1.16465		unknown protein; FUNCTIONS IN: molecular_function unknown; INVOLVED IN: biological_process unknown; LOCATED IN: endomembrane system; Has 30201 Blast hits to 17322 proteins in 780 species: Archae - 12; Bacteria - 1396; Metazoa - 17338; Fungi - 3422; Plants - 5037; Viruses - 0; Other Eukaryotes - 2996 (source: NCBI BLink).
AT1G80920	AtJ8, AtToc12, J8, Toc12		A_84_P23679	1.16397		Chaperone DnaJ-domain superfamily protein A nuclear encoded soluble protein found in the chloroplast stroma. J8; FUNCTIONS IN: unfolded protein binding, heat shock protein binding; INVOLVED IN: protein folding, response to stress; LOCATED IN: nucleus; EXPRESSED IN: 24 plant structures; EXPRESSED DURING: 15 growth stages; CONTAINS InterPro DOMAIN/s: Molecular chaperone, heat shock protein, Hsp40, …
AT5G04020			A_84_P12986	1.16221		calmodulin binding calmodulin binding; FUNCTIONS IN: calmodulin binding; INVOLVED IN: biological_process unknown; LOCATED IN: plasma membrane; EXPRESSED IN: 22 plant structures; EXPRESSED DURING: 13 growth stages; CONTAINS InterPro DOMAIN/s: Calmodulin-binding protein, plant (InterPro:IPR012417); BEST Arabidopsis thaliana protein match is: Plant calmodulin-binding protein-related (TAIR:AT2G38800.…
AT1G27980	ATDPL1, DPL1		A_84_P10356	1.15693		dihydrosphingosine phosphate lyase dihydrosphingosine phosphate lyase (DPL1); FUNCTIONS IN: pyridoxal phosphate binding, carboxy-lyase activity, catalytic activity; INVOLVED IN: sphingolipid catabolic process, cellular amino acid metabolic process; LOCATED IN: endoplasmic reticulum, membrane; EXPRESSED IN: 23 plant structures; EXPRESSED DURING: 13 growth stages; CONTAINS InterPro DOMAIN/s: Pyrido…
AT3G51890			A_84_P103796	1.15402		Clathrin light chain protein Clathrin light chain protein; FUNCTIONS IN: structural molecule activity; INVOLVED IN: intracellular protein transport, vesicle-mediated transport; LOCATED IN: clathrin coat of trans-Golgi network vesicle, clathrin coat of coated pit; EXPRESSED IN: 20 plant structures; EXPRESSED DURING: 13 growth stages; CONTAINS InterPro DOMAIN/s: Clathrin light chain (InterPro:IPR00…
AT5G35375			A_84_P768725	1.15247		unknown protein; FUNCTIONS IN: molecular_function unknown; INVOLVED IN: biological_process unknown; LOCATED IN: cellular_component unknown; Has 1 Blast hits to 1 proteins in 1 species: Archae - 0; Bacteria - 0; Metazoa - 0; Fungi - 0; Plants - 1; Viruses - 0; Other Eukaryotes - 0 (source: NCBI BLink).
AT4G22545			A_84_P762938	1.14647		pseudogene of unknown protein expressed protein
AT3G11260	WOX5, WOX5B		A_84_P596337	1.14072		WUSCHEL related homeobox 5 Arabidopsis thaliana WOX5 protein mRNA WUSCHEL related homeobox 5 (WOX5); CONTAINS InterPro DOMAIN/s: Homeobox (InterPro:IPR001356), Homeodomain-like (InterPro:IPR009057); BEST Arabidopsis thaliana protein match is: WUSCHEL related homeobox 7 (TAIR:AT5G05770.1); Has 538 Blast hits to 538 proteins in 47 species: Archae - 0; Bacteria - 0; Metazoa - 0; Fungi - 0; Plants - …
AT4G13494	MIR863A		A_84_P765572	1.14046
AT1G10140			A_84_P16120	1.13931		Uncharacterised conserved protein UCP031279 Uncharacterised conserved protein UCP031279; FUNCTIONS IN: molecular_function unknown; INVOLVED IN: biological_process unknown; LOCATED IN: plasma membrane; EXPRESSED IN: 23 plant structures; EXPRESSED DURING: 13 growth stages; CONTAINS InterPro DOMAIN/s: Uncharacterised conserved protein UCP031279 (InterPro:IPR016972); BEST Arabidopsis thaliana protein…
AT1G05300	ZIP5		A_84_P15168	1.13132		zinc transporter 5 precursor member of Fe(II) transporter isolog family zinc transporter 5 precursor (ZIP5); FUNCTIONS IN: cation transmembrane transporter activity, metal ion transmembrane transporter activity; INVOLVED IN: response to zinc ion, cation transport; LOCATED IN: endomembrane system, integral to membrane, membrane; EXPRESSED IN: 10 plant structures; EXPRESSED DURING: LP.06 six leaves…
AT5G07100	WRKY26		A_84_P10160	1.12312		WRKY DNA-binding protein 26 Encodes WRKY DNA-binding protein 26 (WRKY26). WRKY DNA-binding protein 26 (WRKY26); FUNCTIONS IN: sequence-specific DNA binding transcription factor activity; INVOLVED IN: regulation of transcription, DNA-dependent, regulation of transcription; EXPRESSED IN: 10 plant structures; EXPRESSED DURING: LP.06 six leaves visible, LP.04 four leaves visible, 4 anthesis; CONTAINS…
AT4G31980			A_84_P17654	1.12145		unknown protein; CONTAINS InterPro DOMAIN/s: Protein of unknown function DUF247, plant (InterPro:IPR004158), Protein of unknown function DUF862, eukaryotic (InterPro:IPR008580); BEST Arabidopsis thaliana protein match is: Plant protein of unknown function (DUF247) (TAIR:AT5G11290.1); Has 1967 Blast hits to 1844 proteins in 183 species: Archae - 0; Bacteria - 6; Metazoa - 223; Fungi - 83; Plants -…
AT3G02070			A_84_P181674	1.11961		Cysteine proteinases superfamily protein Cysteine proteinases superfamily protein; CONTAINS InterPro DOMAIN/s: Ovarian tumour, otubain (InterPro:IPR003323); BEST Arabidopsis thaliana protein match is: Cysteine proteinases superfamily protein (TAIR:AT3G22260.1); Has 783 Blast hits to 775 proteins in 156 species: Archae - 0; Bacteria - 0; Metazoa - 340; Fungi - 57; Plants - 249; Viruses - 10; Other…
AT4G36900	DEAR4, RAP2.10		A_84_P11083	1.11851		related to AP2 10 encodes a member of the DREB subfamily A-5 of ERF/AP2 transcription factor family (RAP2.10). The protein contains one AP2 domain. There are 16 members in this subfamily including RAP2.9 and RAP2.1. related to AP2 10 (RAP2.10); FUNCTIONS IN: DNA binding, sequence-specific DNA binding transcription factor activity; INVOLVED IN: regulation of transcription, DNA-dependent; EXPRESSED…
AT1G56300			A_84_P118712	1.11459		Chaperone DnaJ-domain superfamily protein Chaperone DnaJ-domain superfamily protein; FUNCTIONS IN: heat shock protein binding; INVOLVED IN: protein folding, response to cyclopentenone; LOCATED IN: cellular_component unknown; EXPRESSED IN: 23 plant structures; EXPRESSED DURING: 15 growth stages; CONTAINS InterPro DOMAIN/s: Molecular chaperone, heat shock protein, Hsp40, DnaJ (InterPro:IPR015609), …
AT3G59350			A_84_P815671	1.11416		Protein kinase superfamily protein Protein kinase superfamily protein; FUNCTIONS IN: protein tyrosine kinase activity, protein kinase activity, kinase activity, ATP binding; INVOLVED IN: protein amino acid phosphorylation; LOCATED IN: plasma membrane; EXPRESSED IN: 24 plant structures; EXPRESSED DURING: 15 growth stages; CONTAINS InterPro DOMAIN/s: Protein kinase, ATP binding site (InterPro:IPR01…
AT1G16510			A_84_P12371	1.11349		SAUR-like auxin-responsive protein family SAUR-like auxin-responsive protein family ; CONTAINS InterPro DOMAIN/s: Auxin responsive SAUR protein (InterPro:IPR003676); BEST Arabidopsis thaliana protein match is: SAUR-like auxin-responsive protein family (TAIR:AT3G12830.1); Has 1122 Blast hits to 1120 proteins in 25 species: Archae - 0; Bacteria - 0; Metazoa - 0; Fungi - 0; Plants - 1121; Viruses - …
AT5G19230			A_84_P210768	1.1114		Glycoprotein membrane precursor GPI-anchored Glycoprotein membrane precursor GPI-anchored; FUNCTIONS IN: molecular_function unknown; INVOLVED IN: biological_process unknown; LOCATED IN: anchored to plasma membrane, plasma membrane, anchored to membrane; EXPRESSED IN: callus; BEST Arabidopsis thaliana protein match is: Glycoprotein membrane precursor GPI-anchored (TAIR:AT5G19240.1); Has 1807 Blast…
AT5G03360			A_84_P831588	1.10917		DC1 domain-containing protein DC1 domain-containing protein; CONTAINS InterPro DOMAIN/s: DC1 (InterPro:IPR004146), C1-like (InterPro:IPR011424); BEST Arabidopsis thaliana protein match is: Cysteine/Histidine-rich C1 domain family protein (TAIR:AT4G26380.1); Has 3288 Blast hits to 689 proteins in 36 species: Archae - 2; Bacteria - 14; Metazoa - 5; Fungi - 0; Plants - 3251; Viruses - 4; Other Eukar…
AT4G08470	MAPKKK10, MEKK3		A_84_P17571	1.10604		MAPK/ERK kinase kinase 3 Encodes a member of the A1 subgroup of the MEKK (MAPK/ERK kinase kinase) family. MEKK is another name for Mitogen-Activated Protein Kinase Kinase Kinase (MAPKKK or MAP3K). This subgroup has four members: At4g08500 (MEKK1, also known as ARAKIN, MAP3Kb1, MAPKKK8), At4g08480 (MEKK2, also known as MAP3Kb4, MAPKKK9), At4g08470 (MEKK3, also known as MAP3Kb3, MAPKKK10) and At4g1…
AT1G66180			A_84_P124801	1.10531		Eukaryotic aspartyl protease family protein Eukaryotic aspartyl protease family protein; FUNCTIONS IN: aspartic-type endopeptidase activity; INVOLVED IN: proteolysis; LOCATED IN: endomembrane system; EXPRESSED IN: 22 plant structures; EXPRESSED DURING: 13 growth stages; CONTAINS InterPro DOMAIN/s: Peptidase aspartic (InterPro:IPR021109), Peptidase aspartic, catalytic (InterPro:IPR009007), Peptida…
AT4G38825			A_84_P765839	1.10416		SAUR-like auxin-responsive protein family SAUR-like auxin-responsive protein family ; FUNCTIONS IN: molecular_function unknown; INVOLVED IN: biological_process unknown; LOCATED IN: cellular_component unknown; CONTAINS InterPro DOMAIN/s: Auxin responsive SAUR protein (InterPro:IPR003676); BEST Arabidopsis thaliana protein match is: SAUR-like auxin-responsive protein family (TAIR:AT5G18030.1); Has …
AT3G22142			A_84_P761538	1.1014		Bifunctional inhibitor/lipid-transfer protein/seed storage 2S albumin superfamily protein Encodes a Protease inhibitor/seed storage/LTP family protein Bifunctional inhibitor/lipid-transfer protein/seed storage 2S albumin superfamily protein; INVOLVED IN: lipid transport; LOCATED IN: cellular_component unknown; CONTAINS InterPro DOMAIN/s: Bifunctional inhibitor/plant lipid transfer protein/seed st…
AT2G02100	LCR69, PDF2.2		A_84_P293174	1.0985		low-molecular-weight cysteine-rich 69 Predicted to encode a PR (pathogenesis-related) protein. Belongs to the plant defensin (PDF) family with the following members: At1g75830/PDF1.1, At5g44420/PDF1.2a, At2g26020/PDF1.2b, At5g44430/PDF1.2c, At2g26010/PDF1.3, At1g19610/PDF1.4, At1g55010/PDF1.5, At2g02120/PDF2.1, At2g02100/PDF2.2, At2g02130/PDF2.3, At1g61070/PDF2.4, At5g63660/PDF2.5, At2g02140/PDF2…
AT5G54530			A_84_P568219	1.09588		Protein of unknown function, DUF538 Protein of unknown function, DUF538; INVOLVED IN: biological_process unknown; LOCATED IN: endomembrane system; EXPRESSED IN: 16 plant structures; EXPRESSED DURING: 6 growth stages; CONTAINS InterPro DOMAIN/s: Protein of unknown function DUF538 (InterPro:IPR007493); BEST Arabidopsis thaliana protein match is: Protein of unknown function, DUF538 (TAIR:AT1G61667.1…
AT4G13495			A_84_P765181	1.095		other RNA Unknown gene
AT4G27730	OPT6		A_84_P18581	1.09492		oligopeptide transporter 1 oligopeptide transporter oligopeptide transporter 1 (OPT6); FUNCTIONS IN: oligopeptide transporter activity; INVOLVED IN: oligopeptide transport; LOCATED IN: plasma membrane, membrane; EXPRESSED IN: 9 plant structures; EXPRESSED DURING: 4 anthesis, F mature embryo stage, petal differentiation and expansion stage, E expanded cotyledon stage, D bilateral stage; CONTAINS I…
AT2G38400	AGT3		A_84_P20163	1.09174		alanine:glyoxylate aminotransferase 3 alanine:glyoxylate aminotransferase 2 homolog (AGT3) mRNA, alanine:glyoxylate aminotransferase 3 (AGT3); FUNCTIONS IN: pyridoxal phosphate binding, transaminase activity, catalytic activity, alanine-glyoxylate transaminase activity; EXPRESSED IN: 22 plant structures; EXPRESSED DURING: 15 growth stages; CONTAINS InterPro DOMAIN/s: Pyridoxal phosphate-dependent…
AT5G42680			A_84_P532740	1.0888		Protein of unknown function, DUF617 Protein of unknown function, DUF617; CONTAINS InterPro DOMAIN/s: Protein of unknown function DUF617, plant (InterPro:IPR006460); BEST Arabidopsis thaliana protein match is: Protein of unknown function, DUF617 (TAIR:AT4G39610.1); Has 1807 Blast hits to 1807 proteins in 277 species: Archae - 0; Bacteria - 0; Metazoa - 736; Fungi - 347; Plants - 385; Viruses - 0; …
AT1G61226	MIR846A		A_84_P754250	1.0861		MIR846a; miRNA Encodes a microRNA that targets several Jacalin lectin family members. MicroRNAs are regulatory RNAs with a mature length of ~21-nucleotides that are processed from hairpin precursors by Dicer-like enzymes. MicroRNAs can negatively regulate gene expression by attenuating translation or by directing mRNA cleavage. Mature sequence: UUGAAUUGAAGUGCUUGAAUU
AT1G16370	OCT6, ATOCT6		A_84_P13315	1.08394		organic cation/carnitine transporter 6 organic cation/carnitine transporter 6 (OCT6); FUNCTIONS IN: carbohydrate transmembrane transporter activity, sugar:hydrogen symporter activity; INVOLVED IN: transport, transmembrane transport; LOCATED IN: integral to membrane, membrane; EXPRESSED IN: 11 plant structures; EXPRESSED DURING: LP.06 six leaves visible, 4 anthesis, petal differentiation and expan…
AT1G21680			A_84_P13322	1.08213		DPP6 N-terminal domain-like protein DPP6 N-terminal domain-like protein; FUNCTIONS IN: molecular_function unknown; INVOLVED IN: biological_process unknown; LOCATED IN: plasma membrane, vacuole, plant-type cell wall; EXPRESSED IN: 25 plant structures; EXPRESSED DURING: 13 growth stages; CONTAINS InterPro DOMAIN/s: WD40-like Beta Propeller (InterPro:IPR011659), Six-bladed beta-propeller, TolB-like …
AT3G48390			A_84_P22210	1.0816		MA3 domain-containing protein MA3 domain-containing protein; CONTAINS InterPro DOMAIN/s: Initiation factor eIF-4 gamma, MA3 (InterPro:IPR003891); BEST Arabidopsis thaliana protein match is: MA3 domain-containing protein (TAIR:AT5G63190.2); Has 1943 Blast hits to 788 proteins in 111 species: Archae - 0; Bacteria - 0; Metazoa - 1171; Fungi - 12; Plants - 600; Viruses - 0; Other Eukaryotes - 160 (so…
AT5G11360			A_84_P570789	1.07393		Interleukin-1 receptor-associated kinase 4 protein Interleukin-1 receptor-associated kinase 4 protein; BEST Arabidopsis thaliana protein match is: Protein kinase superfamily protein (TAIR:AT5G11400.2); Has 3084 Blast hits to 2897 proteins in 59 species: Archae - 0; Bacteria - 0; Metazoa - 0; Fungi - 0; Plants - 3084; Viruses - 0; Other Eukaryotes - 0 (source: NCBI BLink).
AT1G14480			A_84_P20977	1.07355		Ankyrin repeat family protein Ankyrin repeat family protein; CONTAINS InterPro DOMAIN/s: Ankyrin repeat-containing domain (InterPro:IPR020683), Ankyrin repeat (InterPro:IPR002110); BEST Arabidopsis thaliana protein match is: Ankyrin repeat family protein (TAIR:AT1G14500.1); Has 8895 Blast hits to 5065 proteins in 313 species: Archae - 10; Bacteria - 564; Metazoa - 4493; Fungi - 246; Plants - 1339…
AT4G27740			A_84_P764106	1.07147		Yippee family putative zinc-binding protein Yippee family putative zinc-binding protein; CONTAINS InterPro DOMAIN/s: Yippee-like protein (InterPro:IPR004910); BEST Arabidopsis thaliana protein match is: Yippee family putative zinc-binding protein (TAIR:AT4G27745.1); Has 984 Blast hits to 980 proteins in 211 species: Archae - 0; Bacteria - 0; Metazoa - 457; Fungi - 211; Plants - 235; Viruses - 0; …
AT2G19460			A_84_P167513	1.06386		Protein of unknown function (DUF3511) Protein of unknown function (DUF3511); CONTAINS InterPro DOMAIN/s: Protein of unknown function DUF3511 (InterPro:IPR021899); BEST Arabidopsis thaliana protein match is: Protein of unknown function (DUF3511) (TAIR:AT5G11970.1); Has 207 Blast hits to 207 proteins in 14 species: Archae - 0; Bacteria - 0; Metazoa - 0; Fungi - 0; Plants - 207; Viruses - 0; Other E…
AT5G49450	CPuORF4, AtbZIP1, bZIP1		A_84_P20669	1.06151
AT4G03510	RMA1		A_84_P845356	1.06117		RING membrane-anchor 1 RMA1 encodes a novel 28 kDa protein with a RING finger motif and a C-terminal membrane-anchoring domain that is involved in the secretory pathway. Has E3 ubiquitin ligase activity. RING membrane-anchor 1 (RMA1); CONTAINS InterPro DOMAIN/s: Zinc finger, RING-type, conserved site (InterPro:IPR017907), Zinc finger, RING-type (InterPro:IPR001841), Zinc finger, C3HC4 RING-type (…
AT4G09570	CPK4		A_84_P23251	1.05399		calcium-dependent protein kinase 4 Encodes a member of Calcium Dependent Protein Kinase (CDPK) gene family.Positive regulator of ABA signaling. Phosphorylates ABA responsive transcription factors ABF1 and ABF4. calcium-dependent protein kinase 4 (CPK4); CONTAINS InterPro DOMAIN/s: Protein kinase, ATP binding site (InterPro:IPR017441), EF-Hand 1, calcium-binding site (InterPro:IPR018247), Serine/t…
AT4G25170			A_84_P258390	1.05373		Uncharacterised conserved protein (UCP012943) Uncharacterised conserved protein (UCP012943); CONTAINS InterPro DOMAIN/s: Uncharacterised conserved protein UCP012943 (InterPro:IPR016606); BEST Arabidopsis thaliana protein match is: Uncharacterised conserved protein (UCP012943) (TAIR:AT5G61490.1); Has 30201 Blast hits to 17322 proteins in 780 species: Archae - 12; Bacteria - 1396; Metazoa - 17338; …
AT4G31800	WRKY18		A_84_P785249	1.04686		WRKY DNA-binding protein 18 Pathogen-induced transcription factor. Binds W-box sequences in vitro. Forms protein complexes with itself and with WRKY40 and WRKY60. Constitutive expression of WRKY18 enhanced resistance to P. syringae, but its coexpression with WRKY40 or WRKY60 made plants more susceptible to both P. syringae and B. cinerea. WRKY18, WRKY40, and WRKY60 have partially redundant roles …
ATCG00020	PSBA		A_84_P769753	1.04602		photosystem II reaction center protein A Encodes chlorophyll binding protein D1, a part of the photosystem II reaction center core photosystem II reaction center protein A (PSBA); FUNCTIONS IN: chlorophyll binding; INVOLVED IN: photosynthesis, light reaction; LOCATED IN: in 6 components; EXPRESSED IN: 24 plant structures; EXPRESSED DURING: 14 growth stages; CONTAINS InterPro DOMAIN/s: Photosystem…
AT4G27300			A_84_P18579	1.04568		S-locus lectin protein kinase family protein S-locus lectin protein kinase family protein; FUNCTIONS IN: in 6 functions; INVOLVED IN: protein amino acid phosphorylation, recognition of pollen; LOCATED IN: endomembrane system; EXPRESSED IN: 21 plant structures; EXPRESSED DURING: 11 growth stages; CONTAINS InterPro DOMAIN/s: Curculin-like (mannose-binding) lectin (InterPro:IPR001480), PAN-2 domain …
AT3G53250			A_84_P24123	1.0406		SAUR-like auxin-responsive protein family SAUR-like auxin-responsive protein family ; CONTAINS InterPro DOMAIN/s: Auxin responsive SAUR protein (InterPro:IPR003676); BEST Arabidopsis thaliana protein match is: SAUR-like auxin-responsive protein family (TAIR:AT2G37030.1); Has 883 Blast hits to 881 proteins in 25 species: Archae - 0; Bacteria - 0; Metazoa - 0; Fungi - 0; Plants - 882; Viruses - 0; …
AT5G18170	GDH1		A_84_P21538	1.03962		glutamate dehydrogenase 1 Encodes the 43 kDa alpha-subunit of the glutamate dehydrogenase with a putative mitochondrial transit polypeptide and NAD(H)- and alpha-ketoglutarate-binding domains. Mitochondrial localization confirmed by subcellular fractionation. Combines in several ratios with GDH2 protein (GDH-beta) to form seven isoenzymes. Catalyzes the cleavage of glycine residues. May be involv…
AT4G12070			A_84_P224359	1.03684		unknown protein; INVOLVED IN: biological_process unknown; LOCATED IN: plasma membrane; EXPRESSED IN: 22 plant structures; EXPRESSED DURING: 13 growth stages; Has 30201 Blast hits to 17322 proteins in 780 species: Archae - 12; Bacteria - 1396; Metazoa - 17338; Fungi - 3422; Plants - 5037; Viruses - 0; Other Eukaryotes - 2996 (source: NCBI BLink).
AT1G22890			A_84_P11377	1.03486		unknown protein; FUNCTIONS IN: molecular_function unknown; INVOLVED IN: biological_process unknown; LOCATED IN: endomembrane system; EXPRESSED IN: 19 plant structures; EXPRESSED DURING: 11 growth stages; Has 17 Blast hits to 17 proteins in 2 species: Archae - 0; Bacteria - 0; Metazoa - 0; Fungi - 0; Plants - 17; Viruses - 0; Other Eukaryotes - 0 (source: NCBI BLink).
AT3G54030			A_84_P11834	1.0322		Protein kinase protein with tetratricopeptide repeat domain Protein kinase protein with tetratricopeptide repeat domain; FUNCTIONS IN: binding, protein kinase activity, kinase activity, ATP binding; INVOLVED IN: protein amino acid phosphorylation, N-terminal protein myristoylation; LOCATED IN: plasma membrane; EXPRESSED IN: 23 plant structures; EXPRESSED DURING: 13 growth stages; CONTAINS InterPr…
AT5G64340	SAC51, AJAX1, CPuORF4, CPuORF39, CPuORF38		A_84_P819847	1.03178
AT3G19930	ATSTP4, STP4		A_84_P21192	1.02572		sugar transporter 4 Encodes a sucrose hydrogen symporter that is induced by wounding. sugar transporter 4 (STP4); FUNCTIONS IN: carbohydrate transmembrane transporter activity, sugar:hydrogen symporter activity, monosaccharide transmembrane transporter activity, sucrose:hydrogen symporter activity; INVOLVED IN: defense response to fungus, response to wounding, sucrose transport; LOCATED IN: plasm…
AT1G75960			A_84_P22853	1.02443		AMP-dependent synthetase and ligase family protein AMP-dependent synthetase and ligase family protein; FUNCTIONS IN: catalytic activity; INVOLVED IN: metabolic process; EXPRESSED IN: 18 plant structures; EXPRESSED DURING: 10 growth stages; CONTAINS InterPro DOMAIN/s: AMP-binding, conserved site (InterPro:IPR020845), AMP-dependent synthetase/ligase (InterPro:IPR000873); BEST Arabidopsis thaliana p…
AT2G15570	ATHM3, ATM3, GAT1, TRX-M3		A_84_P20075	1.02124		Thioredoxin superfamily protein chloroplast protein similar to prokaryotic thioredoxin. ATHM3; FUNCTIONS IN: enzyme activator activity; INVOLVED IN: positive regulation of catalytic activity; LOCATED IN: chloroplast; EXPRESSED IN: 22 plant structures; EXPRESSED DURING: 13 growth stages; CONTAINS InterPro DOMAIN/s: Thioredoxin fold (InterPro:IPR012335), Thioredoxin, core (InterPro:IPR015467), Thio…
AT5G05440	PYL5, RCAR8		A_84_P852047	1.01863		Polyketide cyclase/dehydrase and lipid transport superfamily protein Encodes a member of the PYR (pyrabactin resistance )/PYL(PYR1-like)/RCAR (regulatory components of ABA receptor) family proteins with 14 members. PYR/PYL/RCAR family proteins function as abscisic acid sensors. Mediate ABA-dependent regulation of protein phosphatase 2Cs ABI1 and ABI2. PYRABACTIN RESISTANCE 1-LIKE 5 (PYL5); CONTAI…
AT4G18340			A_84_P15703	1.01805		Glycosyl hydrolase superfamily protein Glycosyl hydrolase superfamily protein; FUNCTIONS IN: cation binding, hydrolase activity, hydrolyzing O-glycosyl compounds, catalytic activity; INVOLVED IN: carbohydrate metabolic process; LOCATED IN: endomembrane system; EXPRESSED IN: 21 plant structures; EXPRESSED DURING: 13 growth stages; CONTAINS InterPro DOMAIN/s: Glycoside hydrolase, catalytic core (In…
AT5G11920	cwINV6		A_84_P14903	1.01663		6-&1-fructan exohydrolase Encodes a protein with fructan exohydrolase (FEH) activity acting on both inulin and levan-type fructans (1- and 6-FEH). The enzyme does not have invertase activity. 6-&1-fructan exohydrolase (cwINV6); FUNCTIONS IN: inulinase activity, hydrolase activity, hydrolyzing O-glycosyl compounds, levanase activity; INVOLVED IN: carbohydrate metabolic process; EXPRESSED IN: 10 pl…
AT3G50700	AtIDD2, IDD2		A_84_P23166	1.01605		indeterminate(ID)-domain 2 zinc finger protein, similar to maize Indeterminate1 (ID1) indeterminate(ID)-domain 2 (IDD2); FUNCTIONS IN: sequence-specific DNA binding transcription factor activity, zinc ion binding, nucleic acid binding; INVOLVED IN: regulation of transcription; LOCATED IN: intracellular, chloroplast; EXPRESSED IN: 22 plant structures; EXPRESSED DURING: 13 growth stages; CONTAINS I…
AT4G11830	PLDGAMMA2		A_84_P816323	1.01179		phospholipase D gamma 2 Encodes one of three phospholipase D enzymes of the gamma class. phospholipase D gamma 2 (PLDGAMMA2); FUNCTIONS IN: phospholipase D activity; INVOLVED IN: phospholipid catabolic process; LOCATED IN: cytosolic ribosome, chloroplast; EXPRESSED IN: 23 plant structures; EXPRESSED DURING: 13 growth stages; CONTAINS InterPro DOMAIN/s: C2 membrane targeting protein (InterPro:IPR0…
AT3G18080	BGLU44		A_84_P815612	1.01178		B-S glucosidase 44 B-S glucosidase 44 (BGLU44); FUNCTIONS IN: in 6 functions; INVOLVED IN: carbohydrate metabolic process; LOCATED IN: cytosolic ribosome, cell wall, plant-type cell wall; EXPRESSED IN: 22 plant structures; EXPRESSED DURING: 13 growth stages; CONTAINS InterPro DOMAIN/s: Glycoside hydrolase, family 1 (InterPro:IPR001360), Glycoside hydrolase, catalytic core (InterPro:IPR017853), Gl…
AT3G10120			A_84_P21153	1.01		unknown protein; BEST Arabidopsis thaliana protein match is: unknown protein (TAIR:AT5G03890.1); Has 57 Blast hits to 57 proteins in 10 species: Archae - 0; Bacteria - 0; Metazoa - 0; Fungi - 0; Plants - 57; Viruses - 0; Other Eukaryotes - 0 (source: NCBI BLink).
AT5G05435			A_84_P768816	1.00969		other RNA Potential natural antisense gene, locus overlaps with AT5G05430
AT2G45210			A_84_P16307	1.0023		SAUR-like auxin-responsive protein family SAUR-like auxin-responsive protein family ; CONTAINS InterPro DOMAIN/s: Auxin responsive SAUR protein (InterPro:IPR003676); BEST Arabidopsis thaliana protein match is: SAUR-like auxin-responsive protein family (TAIR:AT3G60690.1); Has 1221 Blast hits to 1213 proteins in 27 species: Archae - 0; Bacteria - 0; Metazoa - 0; Fungi - 0; Plants - 1220; Viruses - …
AT5G55930	ATOPT1, OPT1		A_84_P10290	1.00175		oligopeptide transporter 1 oligopeptide transporter oligopeptide transporter 1 (OPT1); CONTAINS InterPro DOMAIN/s: Tetrapeptide transporter, OPT1/isp4 (InterPro:IPR004648), Oligopeptide transporter OPT superfamily (InterPro:IPR004813); BEST Arabidopsis thaliana protein match is: oligopeptide transporter 5 (TAIR:AT4G26590.1); Has 1807 Blast hits to 1807 proteins in 277 species: Archae - 0; Bacteri…
AT4G36450	MPK14		A_84_P15807	1.00016		mitogen-activated protein kinase 14 member of MAP Kinase mitogen-activated protein kinase 14 (MPK14); CONTAINS InterPro DOMAIN/s: Protein kinase, ATP binding site (InterPro:IPR017441), Serine/threonine-protein kinase domain (InterPro:IPR002290), Serine/threonine-protein kinase-like domain (InterPro:IPR017442), Serine/threonine-protein kinase, active site (InterPro:IPR008271), Protein kinase-like …
